# Supplementary material for: ACTN4 and the pathways associated with cell motility and adhesion contribute to the process of lung cancer metastasis to the brain
Source: BMC Cancer. 2015 Apr 12;15:277. doi: 10.1186/s12885-015-1295-9 (PMC4409712; doi:10.1186/s12885-015-1295-9)
Supplement: Additional file 1: Table S1. — RPKM values for the three types of tissues. [file 12885_2015_1295_MOESM1_ESM.xls]

## Sheet: RPKM
GeneName	Description	KeggID	16N	16T	30T
3			3.64184	1.4183	0.263278
5-HT3C2	5-hydroxytryptamine (serotonin) receptor 3, family member E pseudogene		1.33848	0.504039	0.247408
61000			5.62002	2.08398	9.84945
A1BG	alpha-1-B glycoprotein	hsa:1	0.0172987	0.0390181	0.144857
A1BG-AS1	A1BG antisense RNA 1 (non-protein coding)		0.22948	0.248018	0.468399
A1CF	APOBEC1 complementation factor	hsa:29974	0.179533	0.0200866	0.0402694
A2LD1	AIG2-like domain 1	hsa:87769	1.22919	0.182852	0.959987
A2M	alpha-2-macroglobulin	hsa:2	76.2228	2.94698	6.10544
A2M-AS1			0.502873	0.0525118	0.514677
A2ML1	alpha-2-macroglobulin-like 1	hsa:144568	0.432471	0.106172	0.123179
A2MP1	alpha-2-macroglobulin pseudogene 1		0.178057	0.0382492	0
A3GALT2P	alpha 1,3-galactosyltransferase 2, pseudogene		7.83891	2.3249	4.82288
A4GALT	alpha 1,4-galactosyltransferase	hsa:53947	0.160633	0.0768549	5.61283
A4GNT	alpha-1,4-N-acetylglucosaminyltransferase	hsa:51146	0.0689995	0	0
AAAS	achalasia, adrenocortical insufficiency, alacrimia	hsa:8086	1.57986	1.08779	8.95433
AACP	arylamide acetylase pseudogene		0.108607	0.0233303	0
AACS	acetoacetyl-CoA synthetase	hsa:65985	0.202376	0.0968266	1.37114
AACSP1	acetoacetyl-CoA synthetase pseudogene 1		0.210686	0.0844824	0.0235235
AADAC	arylacetamide deacetylase (esterase)	hsa:13	0.0951106	0	0.0955734
AADACL2	arylacetamide deacetylase-like 2	hsa:344752	0.0814654	0.0153124	0.0341091
AADACL3	arylacetamide deacetylase-like 3	hsa:126767	0.309343	0.0794174	0
AADACL4	arylacetamide deacetylase-like 4	hsa:343066	0.329741	0.0437498	0
AADAT	aminoadipate aminotransferase	hsa:51166	1.02895	0.29419	0.182034
AAED1			0.249384	0	0.125299
AAGAB	alpha- and gamma-adaptin binding protein	hsa:79719	0.343494	0.064564	0.0808982
AAK1	AP2 associated kinase 1	hsa:22848	2.72874	0.756927	2.63742
AAMP	angio-associated, migratory cell protein	hsa:14	0.579299	0.345875	2.68231
AANAT	aralkylamine N-acetyltransferase	hsa:15	0.0319389	0.0480264	0.0802357
AAR2			0.588601	0.190899	1.64296
AARD	chromosome 8 open reading frame 85	hsa:441376	1.23498	0.263638	0.417769
AARS	alanyl-tRNA synthetase	hsa:16	1.63528	1.05777	17.9164
AARS2	alanyl-tRNA synthetase 2, mitochondrial (putative)	hsa:57505	3.25225	1.57983	2.03909
AASDH	aminoadipate-semialdehyde dehydrogenase	hsa:132949	0.283025	0	0.143637
AASDHPPT	aminoadipate-semialdehyde dehydrogenase-phosphopantetheinyl transferase	hsa:60496	0.277626	0.00802819	0.920981
AASS	aminoadipate-semialdehyde synthase	hsa:10157	4.54746	1.29521	1.19671
AATF	apoptosis antagonizing transcription factor	hsa:26574	1.88348	0.729504	8.18475
AATK	apoptosis-associated tyrosine kinase	hsa:9625	0.0977677	0.0216196	0.13966
AATK-AS1	AATK antisense RNA 1 (non-protein coding)		0	0.0436943	0
ABAT	4-aminobutyrate aminotransferase	hsa:18	0.755171	0.229018	2.04591
ABCA1	ATP-binding cassette, sub-family A (ABC1), member 1	hsa:19	1.75101	0.233995	0.60161
ABCA10	ATP-binding cassette, sub-family A (ABC1), member 10	hsa:10349	0.323301	0.0145119	0.0202036
ABCA11P	ATP-binding cassette, sub-family A (ABC1), member 11, pseudogene		1.75596	0.33098	1.38795
ABCA12	ATP-binding cassette, sub-family A (ABC1), member 12	hsa:26154	0.194711	0.0731968	0.99516
ABCA13	ATP-binding cassette, sub-family A (ABC1), member 13	hsa:154664	0.48341	0.160284	0.802285
ABCA17P	ATP-binding cassette, sub-family A (ABC1), member 17, pseudogene		0.0437672	0.0329064	0.0122167
ABCA2	ATP-binding cassette, sub-family A (ABC1), member 2	hsa:20	0.262517	0.14944	1.27815
ABCA3	ATP-binding cassette, sub-family A (ABC1), member 3	hsa:21	2.21407	0.208081	2.51067
ABCA4	ATP-binding cassette, sub-family A (ABC1), member 4	hsa:24	0.208501	0.131679	5.1855
ABCA5	ATP-binding cassette, sub-family A (ABC1), member 5	hsa:23461	0.766509	0.13717	0.123055
ABCA6	ATP-binding cassette, sub-family A (ABC1), member 6	hsa:23460	1.90358	0.199501	0.130421
ABCA7	ATP-binding cassette, sub-family A (ABC1), member 7	hsa:10347	0.219523	0.289676	1.84576
ABCA8	ATP-binding cassette, sub-family A (ABC1), member 8	hsa:10351	1.40439	0.0682515	0.411384
ABCA9	ATP-binding cassette, sub-family A (ABC1), member 9	hsa:10350	1.48481	0.221266	0.313632
ABCB1	ATP-binding cassette, sub-family B (MDR/TAP), member 1	hsa:5243	0.81297	0.0438333	0.20613
ABCB10	ATP-binding cassette, sub-family B (MDR/TAP), member 10	hsa:23456	0.498994	0.0833708	0.291833
ABCB10P1	ATP-binding cassette, sub-family B (MDR/TAP), member 10 pseudogene 1		0.160376	0.0243183	0
ABCB10P3	ATP-binding cassette, sub-family B (MDR/TAP), member 10 pseudogene 3		0.0892849	0.0264982	0.00590259
ABCB10P4	ATP-binding cassette, sub-family B (MDR/TAP), member 10 pseudogene 4		0.0540408	0.0158989	0.00590259
ABCB11	ATP-binding cassette, sub-family B (MDR/TAP), member 11	hsa:8647	0.0831715	0.0481019	0.0107149
ABCB4	ATP-binding cassette, sub-family B (MDR/TAP), member 4	hsa:5244	0.149377	0.109429	0.147538
ABCB5	ATP-binding cassette, sub-family B (MDR/TAP), member 5	hsa:340273	3.77056	1.29387	0.549433
ABCB6	ATP-binding cassette, sub-family B (MDR/TAP), member 6	hsa:10058	0.364408	0.220706	1.22908
ABCB7	ATP-binding cassette, sub-family B (MDR/TAP), member 7	hsa:22	0.319957	0.0384896	0.289363
ABCB8	ATP-binding cassette, sub-family B (MDR/TAP), member 8	hsa:11194	0.169611	0.181473	1.8737
ABCB9	ATP-binding cassette, sub-family B (MDR/TAP), member 9	hsa:23457	0.175069	0.10342	0.816775
ABCC1	ATP-binding cassette, sub-family C (CFTR/MRP), member 1	hsa:4363	1.36831	0.482887	6.81246
ABCC10	ATP-binding cassette, sub-family C (CFTR/MRP), member 10	hsa:89845	0.662271	0.744608	4.53838
ABCC11	ATP-binding cassette, sub-family C (CFTR/MRP), member 11	hsa:85320	0.123239	0.0772142	0.0802656
ABCC12	ATP-binding cassette, sub-family C (CFTR/MRP), member 12	hsa:94160	0.159605	0.119999	0.00990008
ABCC13	ATP-binding cassette, sub-family C (CFTR/MRP), member 13, pseudogene		0.509338	0.105175	0.103625
ABCC2	ATP-binding cassette, sub-family C (CFTR/MRP), member 2	hsa:1244	0.108868	0.0636628	0
ABCC3	ATP-binding cassette, sub-family C (CFTR/MRP), member 3	hsa:8714	1.13541	1.36496	13.9645
ABCC4	ATP-binding cassette, sub-family C (CFTR/MRP), member 4	hsa:10257	0.632636	0.0982742	0.880018
ABCC5	ATP-binding cassette, sub-family C (CFTR/MRP), member 5	hsa:10057	1.10804	0.785925	1.31739
ABCC6	ATP-binding cassette, sub-family C (CFTR/MRP), member 6	hsa:368	0.519408	0.327675	0.567429
ABCC6P1	ATP-binding cassette, sub-family C, member 6 pseudogene 1		0.106386	0.143133	0.0656425
ABCC6P2	ATP-binding cassette, sub-family C, member 6 pseudogene 2		0.108178	0.130134	0.0181174
ABCC8	ATP-binding cassette, sub-family C (CFTR/MRP), member 8	hsa:6833	1.22738	0.599824	0.0770846
ABCC9	ATP-binding cassette, sub-family C (CFTR/MRP), member 9	hsa:10060	5.62977	0.80568	1.97841
ABCD1	ATP-binding cassette, sub-family D (ALD), member 1	hsa:215	0.175093	0.0313437	1.13806
ABCD1P2	ATP-binding cassette, sub-family D (ALD), member 1, pseudogene 2		0.309132	0.188671	0.0609091
ABCD1P3	ATP-binding cassette, sub-family D (ALD), member 1, pseudogene 3		0.077048	0.0868927	0
ABCD1P4	ATP-binding cassette, sub-family D (ALD), member 1, pseudogene 4		0.265743	0.112216	0.118886
ABCD1P5	ATP-binding cassette, sub-family D (ALD), member 1, pseudogene 5		0.34052	0.152393	0.112022
ABCD2	ATP-binding cassette, sub-family D (ALD), member 2	hsa:225	0.0285991	0.00430044	0.00957941
ABCD3	ATP-binding cassette, sub-family D (ALD), member 3	hsa:5825	0.485785	0.0825753	1.03289
ABCD4	ATP-binding cassette, sub-family D (ALD), member 4	hsa:5826	0.68705	0.269192	2.67406
ABCE1	ATP-binding cassette, sub-family E (OABP), member 1	hsa:6059	0.469825	0.0383358	1.14673
ABCF1	ATP-binding cassette, sub-family F (GCN20), member 1	hsa:23	1.64918	0.729374	8.1014
ABCF2	ATP-binding cassette, sub-family F (GCN20), member 2	hsa:10061	2.07397	0.969787	9.63013
ABCF3	ATP-binding cassette, sub-family F (GCN20), member 3	hsa:55324	0.795808	0.893027	6.03739
ABCG1	ATP-binding cassette, sub-family G (WHITE), member 1	hsa:9619	1.74345	0.390298	1.07445
ABCG2	ATP-binding cassette, sub-family G (WHITE), member 2	hsa:9429	0.171466	0.0268576	0.0299132
ABCG4	ATP-binding cassette, sub-family G (WHITE), member 4	hsa:64137	0.135386	0.0538889	0.0333444
ABCG5	ATP-binding cassette, sub-family G (WHITE), member 5	hsa:64240	0.20069	0.00838272	0.00933643
ABCG8	ATP-binding cassette, sub-family G (WHITE), member 8	hsa:64241	0.469993	0.146517	0.0671942
ABHD1	abhydrolase domain containing 1	hsa:84696	0.105635	0.0476528	0.0176914
ABHD10	abhydrolase domain containing 10	hsa:55347	0.346628	0.104245	0.445069
ABHD11	abhydrolase domain containing 11	hsa:83451	17.2977	5.54029	8.13996
ABHD11-AS1	ABHD11 antisense RNA 1 (non-protein coding)		0	0	0.270421
ABHD12	abhydrolase domain containing 12	hsa:26090	0.971654	0.610632	9.74898
ABHD12B	abhydrolase domain containing 12B	hsa:145447	0.227518	0.0311018	0.103921
ABHD13	abhydrolase domain containing 13	hsa:84945	0.138285	0.0259924	0.135098
ABHD14A-ACY1	ABHD14A-ACY1 readthrough (non-protein coding)		0.93744	0.456056	6.25692
ABHD14B	abhydrolase domain containing 14B	hsa:84836	0.476698	0.368645	1.72218
ABHD15	abhydrolase domain containing 15	hsa:116236	2.3155	0.852942	1.03442
ABHD16A	abhydrolase domain containing 16A	hsa:7920	0.635503	0.420921	2.95223
ABHD16B	abhydrolase domain containing 16B	hsa:140701	0.0516039	0.0129328	0.777825
ABHD2	abhydrolase domain containing 2	hsa:11057	4.17797	0.974526	3.58845
ABHD3	abhydrolase domain containing 3	hsa:171586	0.103608	0	0.148731
ABHD4	abhydrolase domain containing 4	hsa:63874	1.03496	0.567579	3.77253
ABHD5	abhydrolase domain containing 5	hsa:51099	1.33544	0.085816	0.339307
ABHD6	abhydrolase domain containing 6	hsa:57406	0.331921	0.0767861	0.0855221
ABHD8	abhydrolase domain containing 8	hsa:79575	0.029234	0	0.428404
ABI1	abl-interactor 1	hsa:10006	0.844725	0.117156	1.23617
ABI1P1	abl-interactor 1 pseudogene 1		0.0865971	0.0217027	0.0241718
ABI2	abl-interactor 2	hsa:10152	4.12277	0.960571	1.60018
ABI3	ABI family, member 3	hsa:51225	0.56979	0.285598	0.868631
ABI3BP	ABI family, member 3 (NESH) binding protein	hsa:25890	9.88949	0.220803	0.188732
ABL1	c-abl oncogene 1, non-receptor tyrosine kinase	hsa:25	1.23632	0.562402	5.44608
ABL2	v-abl Abelson murine leukemia viral oncogene homolog 2	hsa:27	4.87642	1.48899	2.30865
ABLIM1	actin binding LIM protein 1	hsa:3983	2.45312	0.181117	1.32128
ABLIM2	actin binding LIM protein family, member 2	hsa:84448	0.308663	0.0793918	0.598564
ABLIM3	actin binding LIM protein family, member 3	hsa:22885	1.24735	0.196041	3.58794
ABO	ABO blood group (transferase A, alpha 1-3-N-acetylgalactosaminyltransferase; transferase B, alpha 1-3-galactosyltransferase)	hsa:28	2.6119	0.98915	10.7576
ABP1	amiloride binding protein 1 (amine oxidase (copper-containing))	hsa:26	0.251644	0.094599	0.126434
ABR	active BCR-related gene	hsa:29	1.7608	1.00826	14.4936
ABRA	actin-binding Rho activating protein	hsa:137735	0.377155	0.141782	0.0650228
ABRACL			0.0723066	0.108727	1.87701
ABT1	activator of basal transcription 1	hsa:29777	0.242885	0.182613	1.09604
ABTB1	ankyrin repeat and BTB (POZ) domain containing 1	hsa:80325	0.170063	0.104614	0.595528
ABTB2	ankyrin repeat and BTB (POZ) domain containing 2	hsa:25841	0.292847	0.126484	0.892207
ACAA1	acetyl-CoA acyltransferase 1	hsa:30	0.555446	0.566759	2.89041
ACAA2	acetyl-CoA acyltransferase 2	hsa:10449	3.01704	0.403792	0.992056
ACACA	acetyl-CoA carboxylase alpha	hsa:31	2.07498	0.393473	2.58465
ACACB	acetyl-CoA carboxylase beta	hsa:32	2.33993	0.569871	1.05923
ACAD10	acyl-CoA dehydrogenase family, member 10	hsa:80724	0.364482	0.290813	0.859579
ACAD8	acyl-CoA dehydrogenase family, member 8	hsa:27034	1.2059	0.468961	7.64901
ACAD9	acyl-CoA dehydrogenase family, member 9	hsa:28976	0.450828	0.178397	3.09962
ACADL	acyl-CoA dehydrogenase, long chain	hsa:33	0.956205	0.0368678	0
ACADM	acyl-CoA dehydrogenase, C-4 to C-12 straight chain	hsa:34	0.962375	0.0794152	3.00731
ACADS	acyl-CoA dehydrogenase, C-2 to C-3 short chain	hsa:35	0.0796806	0.0479262	0.146792
ACADSB	acyl-CoA dehydrogenase, short/branched chain	hsa:36	8.78554	1.20494	1.37432
ACADVL	acyl-CoA dehydrogenase, very long chain	hsa:37	8.96741	3.63911	49.7169
ACAN	aggrecan	hsa:176	0.0536396	0.0403289	0.425216
ACAP1	ArfGAP with coiled-coil, ankyrin repeat and PH domains 1	hsa:9744	0.389787	0.338852	1.29541
ACAP2	ArfGAP with coiled-coil, ankyrin repeat and PH domains 2	hsa:23527	0.847888	0.150562	0.365709
ACAP3	ArfGAP with coiled-coil, ankyrin repeat and PH domains 3	hsa:116983	0.0487622	0.213861	1.30665
ACAT1	acetyl-CoA acetyltransferase 1	hsa:38	0.228621	0.0429722	0.143584
ACAT2	acetyl-CoA acetyltransferase 2	hsa:39	0.728777	0.0444268	1.03911
ACBD3	acyl-CoA binding domain containing 3	hsa:64746	0.71982	0.186842	1.76525
ACBD4	acyl-CoA binding domain containing 4	hsa:79777	7.40036	2.33647	2.23473
ACBD5	acyl-CoA binding domain containing 5	hsa:91452	5.65153	1.46946	2.56702
ACBD6	acyl-CoA binding domain containing 6	hsa:84320	1.2666	0.248732	2.85737
ACBD7	acyl-CoA binding domain containing 7	hsa:414149	6.91262	1.94257	1.24809
ACCS	1-aminocyclopropane-1-carboxylate synthase homolog (Arabidopsis)(non-functional)	hsa:84680	2.53901	0.391581	1.0767
ACCSL	1-aminocyclopropane-1-carboxylate synthase homolog (Arabidopsis)(non-functional)-like	hsa:390110	0.134284	0.0252403	0
ACD	adrenocortical dysplasia homolog (mouse)	hsa:65057	0.162655	0.0667047	1.79543
ACE	angiotensin I converting enzyme (peptidyl-dipeptidase A) 1	hsa:1636	1.48167	0.365169	0.736204
ACE2	angiotensin I converting enzyme (peptidyl-dipeptidase A) 2	hsa:59272	0.191642	0.0130987	0.0072945
ACE3	angiotensin converting enzyme-3 pseudogene		2.33885	0.736658	0.302593
ACER1	alkaline ceramidase 1	hsa:125981	0.112314	0	0
ACER2	alkaline ceramidase 2	hsa:340485	0.257079	0.13691	0.103152
ACER3	alkaline ceramidase 3	hsa:55331	0.348182	0.0157068	0.27407
ACHE	acetylcholinesterase	hsa:43	0.103313	0.287399	0.3374
ACIN1	apoptotic chromatin condensation inducer 1	hsa:22985	2.53176	1.03146	6.81451
ACLY	ATP citrate lyase	hsa:47	1.01761	0.579131	13.2614
ACMSD	aminocarboxymuconate semialdehyde decarboxylase	hsa:130013	0.366009	0.0733823	0.143029
ACN9	ACN9 homolog (S. cerevisiae)	hsa:57001	0.0445545	0.0111661	0.38553
ACO1	aconitase 1, soluble	hsa:48	1.31664	0.439963	1.48447
ACO2	aconitase 2, mitochondrial	hsa:50	0.824759	0.259769	4.8905
ACOT11	acyl-CoA thioesterase 11	hsa:26027	0.803536	0.364763	1.94244
ACOT12	acyl-CoA thioesterase 12	hsa:134526	0.0614369	0	0.0128616
ACOT13	acyl-CoA thioesterase 13	hsa:55856	1.58019	0.362342	3.51471
ACOT2	acyl-CoA thioesterase 2	hsa:10965	0.437894	0.167843	1.58898
ACOT4	acyl-CoA thioesterase 4	hsa:122970	0.0374381	0	0.188102
ACOT6	acyl-CoA thioesterase 6	hsa:641372	0	0	0.10192
ACOT7	acyl-CoA thioesterase 7	hsa:11332	0.304649	0.1527	9.28315
ACOT8	acyl-CoA thioesterase 8	hsa:10005	0.756564	0.0392291	2.7963
ACOT9	acyl-CoA thioesterase 9	hsa:23597	0.212272	0.0132997	0.399947
ACOX1	acyl-CoA oxidase 1, palmitoyl	hsa:51	3.68799	1.14162	1.53991
ACOX2	acyl-CoA oxidase 2, branched chain	hsa:8309	1.61414	0.308371	1.15223
ACOX3	acyl-CoA oxidase 3, pristanoyl	hsa:8310	0.707669	0.245566	2.16069
ACOXL	acyl-CoA oxidase-like	hsa:55289	2.42027	0.254885	0.0808527
ACP1	acid phosphatase 1, soluble	hsa:52	1.22041	0.295988	3.64277
ACP2	acid phosphatase 2, lysosomal	hsa:53	0.554689	0.521304	3.33272
ACP5	acid phosphatase 5, tartrate resistant	hsa:54	0.749222	0.366146	1.86648
ACP6	acid phosphatase 6, lysophosphatidic	hsa:51205	0.202762	0.190558	1.896
ACPL2	acid phosphatase-like 2	hsa:92370	0.507973	0.0763839	0.357312
ACPP	acid phosphatase, prostate	hsa:55	0.88622	0.176005	0.210031
ACPT	acid phosphatase, testicular	hsa:93650	0.136078	0.0170517	0.417817
ACR	acrosin	hsa:49	0.512875	0.134123	0.0560186
ACRBP	acrosin binding protein	hsa:84519	0.372555	0.097428	0.271281
ACRC	acidic repeat containing	hsa:93953	0.30761	0.0650465	0.120745
ACRV1	acrosomal vesicle protein 1	hsa:56	0.316575	0.0952068	0.291606
ACSBG1	acyl-CoA synthetase bubblegum family member 1	hsa:23205	0.0512576	0.0231228	0.180274
ACSBG2	acyl-CoA synthetase bubblegum family member 2	hsa:81616	0.214027	0.0592849	0.0377313
ACSF2	acyl-CoA synthetase family member 2	hsa:80221	0.941455	0.338528	3.94182
ACSF3	acyl-CoA synthetase family member 3	hsa:197322	0.450239	0.137912	1.73152
ACSL1	acyl-CoA synthetase long-chain family member 1	hsa:2180	2.11157	0.651935	4.47093
ACSL3	acyl-CoA synthetase long-chain family member 3	hsa:2181	13.3195	4.21866	4.04053
ACSL4	acyl-CoA synthetase long-chain family member 4	hsa:2182	0.638602	0.0914539	0.356505
ACSL5	acyl-CoA synthetase long-chain family member 5	hsa:51703	0.693659	0.228615	0.564948
ACSL6	acyl-CoA synthetase long-chain family member 6	hsa:23305	5.58353	2.10347	1.54492
ACSM1	acyl-CoA synthetase medium-chain family member 1	hsa:116285	0.476638	0.044795	0.0748371
ACSM2A	acyl-CoA synthetase medium-chain family member 2A	hsa:123876	0.386507	0.104614	0.0561005
ACSM2B	acyl-CoA synthetase medium-chain family member 2B	hsa:348158	0.131248	0.0892807	0.00523359
ACSM3	acyl-CoA synthetase medium-chain family member 3	hsa:6296	0.358058	0.0323047	0.827541
ACSM4	acyl-CoA synthetase medium-chain family member 4	hsa:341392	0.227851	0.0263553	0.0733844
ACSM5	acyl-CoA synthetase medium-chain family member 5	hsa:54988	0.251644	0.0709493	0.0421447
ACSS1	acyl-CoA synthetase short-chain family member 1	hsa:84532	0.726773	0.42395	0.81845
ACSS2	acyl-CoA synthetase short-chain family member 2	hsa:55902	0.663422	0.386163	1.57702
ACSS3	acyl-CoA synthetase short-chain family member 3	hsa:79611	0.914908	0.0605833	0.269904
ACTA1	actin, alpha 1, skeletal muscle	hsa:58	0.245542	0.0461527	0.548304
ACTB	actin, beta	hsa:60	109.14	46.926	1270.68
ACTBL2	actin, beta-like 2	hsa:345651	0.0984058	0.0575449	0.173964
ACTBP11	actin, beta pseudogene 11		0.41166	0.195478	0.635009
ACTBP2	actin, beta pseudogene 2		0.485048	0.0959693	2.13538
ACTBP6	actin, beta pseudogene 6		0.103734	0	0
ACTBP8	actin, beta pseudogene 8		0.529979	0.0711544	0.544181
ACTBP9	actin, beta pseudogene 9		0.238668	0.0512693	0.620987
ACTC1	actin, alpha, cardiac muscle 1	hsa:70	0.10754	0.0310975	0.0450262
ACTG1	actin, gamma 1	hsa:71	10.3912	9.08925	219.9
ACTG1P1	actin, gamma 1 pseudogene 1		0.424517	0.177318	0.0438871
ACTG1P10	actin, gamma 1 pseudogene 10		0.439849	0.120255	0.863888
ACTG1P11	actin, gamma 1 pseudogene 11		0	0.00601588	0.0647697
ACTG1P2	actin, gamma 1 pseudogene 2		0.377872	0.0163906	0.496951
ACTG1P9	actin, gamma 1 pseudogene 9		0.148119	0.153124	0.201554
ACTG2	actin, gamma 2, smooth muscle, enteric	hsa:72	13.9532	1.41404	4.065
ACTL6A	actin-like 6A	hsa:86	0.427765	0.0804037	1.40297
ACTL6B	actin-like 6B	hsa:51412	0.178885	0.134494	0.116508
ACTL7A	actin-like 7A	hsa:10881	0.255823	0	0.0714077
ACTL7B	actin-like 7B	hsa:10880	0.15188	0.0652518	0.0363378
ACTL8	actin-like 8	hsa:81569	0.738704	0.148105	0.0412388
ACTL9	actin-like 9	hsa:284382	0.193351	0.177676	0
ACTN1	actinin, alpha 1	hsa:87	3.4255	1.29392	114.592
ACTN2	actinin, alpha 2	hsa:88	0.323847	0.0811613	0.129943
ACTN3	actinin, alpha 3	hsa:89	0.135175	0.0390889	0.0435361
ACTN4	actinin, alpha 4	hsa:81	6.35869	2.17836	116.684
ACTN4P1			0.569639	0.237935	0.194337
ACTN4P2			0.0884639	0.0554263	0.0123464
ACTR10	actin-related protein 10 homolog (S. cerevisiae)	hsa:55860	0.915318	0.235142	0.923962
ACTR1A	ARP1 actin-related protein 1 homolog A, centractin alpha (yeast)	hsa:10121	1.2441	0.655562	5.97473
ACTR1B	ARP1 actin-related protein 1 homolog B, centractin beta (yeast)	hsa:10120	1.16353	0.783253	21.1973
ACTR2	ARP2 actin-related protein 2 homolog (yeast)	hsa:10097	1.66182	0.242298	4.55192
ACTR3	ARP3 actin-related protein 3 homolog (yeast)	hsa:10096	1.63336	0.355709	9.70637
ACTR3B	ARP3 actin-related protein 3 homolog B (yeast)	hsa:57180	0.517531	0.246052	1.58691
ACTR3BP1	ARP3 actin-related protein 3 homolog B (yeast) pseudogene 1		0.0712327	0.0279424	0
ACTR3BP2	ARP3 actin-related protein 3 homolog B (yeast) pseudogene 2		0.10655	0.021458	0
ACTR3BP3	ARP3 actin-related protein 3 homolog B (yeast) pseudogene 3		0.204656	0.066444	0
ACTR3BP5	ARP3 actin-related protein 3 homolog B (yeast) pseudogene 5		0.312424	0.0872139	0
ACTR3BP6	ARP3 actin-related protein 3 homolog B (yeast) pseudogene 6		0.164145	0.0139712	0
ACTR3C	ARP3 actin-related protein 3 homolog C (yeast)	hsa:653857	0.310026	0.134477	0.289568
ACTR3P1	ARP3 actin-related protein 3 homolog (yeast) pseudogene 1		0	0	0
ACTR3P2	ARP3 actin-related protein 3 homolog (yeast) pseudogene 2		0.0243035	0	0
ACTR3P3	ARP3 actin-related protein 3 homolog (yeast) pseudogene 3		0.0968801	0	0
ACTR5	ARP5 actin-related protein 5 homolog (yeast)	hsa:79913	0.3697	0.138979	0.505651
ACTR6	ARP6 actin-related protein 6 homolog (yeast)	hsa:64431	0.265837	0.195676	0.254261
ACTR6P1			0	0.150122	0
ACTR8	ARP8 actin-related protein 8 homolog (yeast)	hsa:93973	0.454581	0.107596	0.260823
ACTRT1	actin-related protein T1	hsa:139741	0.042371	0.047785	0
ACTRT2	actin-related protein T2	hsa:140625	0.085934	0	0
ACTRT3			0.152367	0.0229114	0.051036
ACVR1	activin A receptor, type I	hsa:90	0.693338	0.120297	0.491271
ACVR1B	activin A receptor, type IB	hsa:91	1.24501	0.2164	0.924846
ACVR1C	activin A receptor, type IC	hsa:130399	0.130789	0.00776317	0.0115285
ACVR2A	activin A receptor, type IIA	hsa:92	0.442747	0.0175199	0.263428
ACVR2B	activin A receptor, type IIB	hsa:93	0.616739	0.169644	0.470113
ACVR2B-AS1			1.44029	0.606839	0.243927
ACVRL1	activin A receptor type II-like 1	hsa:94	1.78797	0.253232	0.324048
ACY3	aspartoacylase (aminocyclase) 3	hsa:91703	0.0704989	0.0353364	1.16102
ACYP1	acylphosphatase 1, erythrocyte (common) type	hsa:97	0.929768	0.0998637	1.37178
ACYP2	acylphosphatase 2, muscle type	hsa:98	0.923474	0.337774	1.35851
ADA	adenosine deaminase	hsa:100	0.598228	0.284859	0.667932
ADAD1	adenosine deaminase domain containing 1 (testis-specific)	hsa:132612	0.136382	0.0911454	0.0253788
ADAD2	adenosine deaminase domain containing 2	hsa:161931	2.59775	0.987719	0.273469
ADAL	adenosine deaminase-like	hsa:161823	0.26081	0.0392179	0.131039
ADAM1	ADAM metallopeptidase domain 1, pseudogene		0.441032	0.0970506	0.153131
ADAM10	ADAM metallopeptidase domain 10	hsa:102	1.81389	0.222258	3.28974
ADAM11	ADAM metallopeptidase domain 11	hsa:4185	0.0346996	0.0313066	0.145285
ADAM12	ADAM metallopeptidase domain 12	hsa:8038	0.295818	0.241259	3.27487
ADAM17	ADAM metallopeptidase domain 17	hsa:6868	1.548	0.237917	3.5021
ADAM18	ADAM metallopeptidase domain 18	hsa:8749	0.0764056	0.124465	0
ADAM19	ADAM metallopeptidase domain 19	hsa:8728	0.857894	0.46072	1.79992
ADAM2	ADAM metallopeptidase domain 2	hsa:2515	0.0231173	0	0
ADAM20	ADAM metallopeptidase domain 20	hsa:8748	0.0437672	0.0329064	0.00916254
ADAM20P1			0.20105	0.00755796	0.0378803
ADAM20P2			0.0383788	0.0577102	0
ADAM20P3			0.103208	0.044341	0
ADAM21	ADAM metallopeptidase domain 21	hsa:8747	0.0802728	0.00862186	0
ADAM21P1	ADAM metallopeptidase domain 21 pseudogene 1		0.0447284	0	0
ADAM22	ADAM metallopeptidase domain 22	hsa:53616	0.337112	0.0369113	0.380959
ADAM23	ADAM metallopeptidase domain 23	hsa:8745	0.239918	0.0150318	0.125565
ADAM24P	ADAM metallopeptidase domain 24, pseudogene		0.127585	0.0746081	0
ADAM28	ADAM metallopeptidase domain 28	hsa:10863	0.540783	0.128396	0.270118
ADAM29	ADAM metallopeptidase domain 29	hsa:11086	0.123375	0.0713534	0.00794713
ADAM30	ADAM metallopeptidase domain 30	hsa:11085	0.0612624	0.0153534	0.0171001
ADAM32	ADAM metallopeptidase domain 32	hsa:203102	0.156837	0.0168454	0.0375237
ADAM33	ADAM metallopeptidase domain 33	hsa:80332	0.434065	0.195811	0.167201
ADAM3A	ADAM metallopeptidase domain 3A		0.140781	0.00962239	0
ADAM5P	ADAM metallopeptidase domain 5, pseudogene		0.0533461	0.0267388	0
ADAM7	ADAM metallopeptidase domain 7	hsa:8756	0.0539585	0.0135229	0
ADAM8	ADAM metallopeptidase domain 8	hsa:101	0.10089	0.0834396	3.27799
ADAM9	ADAM metallopeptidase domain 9	hsa:8754	2.37003	0.123276	4.83052
ADAMDEC1	ADAM-like, decysin 1	hsa:27299	0.15613	0.0489111	0.119847
ADAMTS1	ADAM metallopeptidase with thrombospondin type 1 motif, 1	hsa:9510	13.6162	0.66175	0.836043
ADAMTS10	ADAM metallopeptidase with thrombospondin type 1 motif, 10	hsa:81794	0.237936	0.151787	0.368301
ADAMTS12	ADAM metallopeptidase with thrombospondin type 1 motif, 12	hsa:81792	1.603	0.602608	0.650516
ADAMTS13	ADAM metallopeptidase with thrombospondin type 1 motif, 13	hsa:11093	0.185887	0.0915661	0.182497
ADAMTS14	ADAM metallopeptidase with thrombospondin type 1 motif, 14	hsa:140766	0.162621	0.2358	0.778154
ADAMTS15	ADAM metallopeptidase with thrombospondin type 1 motif, 15	hsa:170689	0.2422	0.121399	0.130703
ADAMTS16	ADAM metallopeptidase with thrombospondin type 1 motif, 16	hsa:170690	0.30095	0.170856	0.123435
ADAMTS17	ADAM metallopeptidase with thrombospondin type 1 motif, 17	hsa:170691	0.892026	0.332261	0.224709
ADAMTS18	ADAM metallopeptidase with thrombospondin type 1 motif, 18	hsa:170692	0.170495	0.0427287	0.0173055
ADAMTS19	ADAM metallopeptidase with thrombospondin type 1 motif, 19	hsa:171019	0.126064	0.00451339	0
ADAMTS2	ADAM metallopeptidase with thrombospondin type 1 motif, 2	hsa:9509	1.36374	0.268659	1.15902
ADAMTS20	ADAM metallopeptidase with thrombospondin type 1 motif, 20	hsa:80070	0.133218	0.0520831	0.0490842
ADAMTS3	ADAM metallopeptidase with thrombospondin type 1 motif, 3	hsa:9508	0.362061	0.0552321	0.114244
ADAMTS4	ADAM metallopeptidase with thrombospondin type 1 motif, 4	hsa:9507	3.7484	1.41831	1.15055
ADAMTS5	ADAM metallopeptidase with thrombospondin type 1 motif, 5	hsa:11096	0.294019	0.0998327	0.0688324
ADAMTS6	ADAM metallopeptidase with thrombospondin type 1 motif, 6	hsa:11174	5.55423	2.21409	1.84964
ADAMTS7	ADAM metallopeptidase with thrombospondin type 1 motif, 7	hsa:11173	0.274519	0.248234	0.543633
ADAMTS8	ADAM metallopeptidase with thrombospondin type 1 motif, 8	hsa:11095	0.508742	0.0752454	0.0768222
ADAMTS9	ADAM metallopeptidase with thrombospondin type 1 motif, 9	hsa:56999	3.56335	0.241841	0.356809
ADAMTS9-AS2	ADAMTS9 antisense RNA 2 (non-protein coding)		0.726717	0.0309273	0.0918557
ADAMTSL1	ADAMTS-like 1	hsa:92949	0.631011	0.339712	0.427288
ADAMTSL2	ADAMTS-like 2	hsa:9719	2.39912	1.0229	0.994639
ADAMTSL3	ADAMTS-like 3	hsa:57188	1.63242	0.0876666	0.132512
ADAMTSL4	ADAMTS-like 4	hsa:54507	1.81756	0.286971	2.37432
ADAMTSL5	ADAMTS-like 5	hsa:339366	0.331479	0.120591	0.277577
ADAP1	ArfGAP with dual PH domains 1	hsa:11033	0.0789393	0	0.561874
ADAP2	ArfGAP with dual PH domains 2	hsa:55803	0.388954	0.434474	0.642104
ADAR	adenosine deaminase, RNA-specific	hsa:103	6.52464	2.31817	10.1386
ADARB1	adenosine deaminase, RNA-specific, B1	hsa:104	1.66304	0.568646	1.82965
ADARB2	adenosine deaminase, RNA-specific, B2	hsa:105	0.566504	0.212622	0.197344
ADAT1	adenosine deaminase, tRNA-specific 1	hsa:23536	7.41576	2.29039	1.77281
ADAT2	adenosine deaminase, tRNA-specific 2	hsa:134637	1.02597	0.167132	0.36411
ADC	arginine decarboxylase	hsa:113451	0.434022	0.200002	0.539305
ADCK1	aarF domain containing kinase 1	hsa:57143	0.511667	0.237607	1.96589
ADCK2	aarF domain containing kinase 2	hsa:90956	0.193842	0.233184	1.70978
ADCK3	aarF domain containing kinase 3	hsa:56997	1.21195	0.188525	1.77603
ADCK4	aarF domain containing kinase 4	hsa:79934	0.325128	0.291456	1.85345
ADCK5	aarF domain containing kinase 5	hsa:203054	0.093281	0.140267	1.6664
ADCY1	adenylate cyclase 1 (brain)	hsa:107	0.650146	0.238893	1.16969
ADCY10	adenylate cyclase 10 (soluble)	hsa:55811	0.147642	0.0693777	0.0206056
ADCY10P1			0.484754	0.168407	0.184767
ADCY2	adenylate cyclase 2 (brain)	hsa:108	0.312348	0.0806163	0.187384
ADCY3	adenylate cyclase 3	hsa:109	0.66699	0.229843	2.92646
ADCY4	adenylate cyclase 4	hsa:196883	1.83172	0.476974	2.04265
ADCY5	adenylate cyclase 5	hsa:111	0.235459	0.131831	0.444682
ADCY6	adenylate cyclase 6	hsa:112	2.35909	0.851993	2.40496
ADCY7	adenylate cyclase 7	hsa:113	0.786384	0.284395	1.95052
ADCY8	adenylate cyclase 8 (brain)	hsa:114	0.297971	0.0840111	0.0686174
ADCY9	adenylate cyclase 9	hsa:115	0.937005	0.324004	1.54279
ADCYAP1	adenylate cyclase activating polypeptide 1 (pituitary)	hsa:116	0.0383427	0.014414	0.0240808
ADCYAP1R1	adenylate cyclase activating polypeptide 1 (pituitary) receptor type I	hsa:117	0.458878	0.14508	0.145821
ADD1	adducin 1 (alpha)	hsa:118	2.96365	0.844022	11.08
ADD2	adducin 2 (beta)	hsa:119	0.801007	0.211898	0.397484
ADD3	adducin 3 (gamma)	hsa:120	2.93451	0.170138	3.25198
ADGB			0.115499	0.0369061	0.00483588
ADH1B	alcohol dehydrogenase 1B (class I), beta polypeptide	hsa:125	6.82865	0.308304	0.0190767
ADH1C	alcohol dehydrogenase 1C (class I), gamma polypeptide	hsa:126	0.373314	0.233897	0.0173671
ADH5	alcohol dehydrogenase 5 (class III), chi polypeptide	hsa:128	1.5425	0.156367	0.624065
ADH5P2	alcohol dehydrogenase 5 (class III), chi polypeptide, pseudogene 2		0.797039	0.197015	0.0182858
ADH5P4	alcohol dehydrogenase 5 (class III), chi polypeptide, pseudogene 4		0.318735	0.147471	0.0205311
ADH7	alcohol dehydrogenase 7 (class IV), mu or sigma polypeptide	hsa:131	0.0133462	0.0702405	0
ADHFE1	alcohol dehydrogenase, iron containing, 1	hsa:137872	0.789935	0.121207	0.161996
ADI1	acireductone dioxygenase 1	hsa:55256	0.874927	0.383724	10.1198
ADIG	adipogenin	hsa:149685	0.0793494	0.0894882	0.0664463
ADIPOQ	adiponectin, C1Q and collagen domain containing	hsa:9370	3.2854	0.82449	0.515958
ADIPOR1	adiponectin receptor 1	hsa:51094	5.15479	1.01379	16.6076
ADIPOR2	adiponectin receptor 2	hsa:79602	0.77048	0.12165	0.81294
ADK	adenosine kinase	hsa:132	2.09109	0.429894	1.66897
ADM	adrenomedullin	hsa:133	0.147582	0.0792569	0.812121
ADM2	adrenomedullin 2	hsa:79924	1.99469	0.631777	2.30793
ADNP	activity-dependent neuroprotector homeobox	hsa:23394	1.7503	0.334053	2.6946
ADNP2	ADNP homeobox 2	hsa:22850	0.311846	0.0937844	0.740676
ADO	2-aminoethanethiol (cysteamine) dioxygenase	hsa:84890	0.0656273	0	0.157997
ADORA1	adenosine A1 receptor	hsa:134	0.132632	0.157889	1.5549
ADORA2A	adenosine A2a receptor	hsa:135	1.38699	0.39385	1.01689
ADORA2B	adenosine A2b receptor	hsa:136	1.72196	0.310716	1.32998
ADORA2BP1	adenosine A2b receptor pseudogene 1		0.187708	0.017641	0
ADORA3	adenosine A3 receptor	hsa:140	1.10325	0.177745	0.219964
ADPGK	ADP-dependent glucokinase	hsa:83440	1.54001	0.188488	2.69914
ADPGK-AS1			0.246187	0.0336537	0.627832
ADPRH	ADP-ribosylarginine hydrolase	hsa:141	0.577412	0.133577	0.543028
ADPRHL1	ADP-ribosylhydrolase like 1	hsa:113622	0.143341	0.148185	1.1103
ADPRHL2	ADP-ribosylhydrolase like 2	hsa:54936	0.252923	0.108663	1.34641
ADPRM			0.281748	0.0756543	0.21908
ADRA1A	adrenergic, alpha-1A-, receptor	hsa:148	8.86497	2.62053	1.41196
ADRA1B	adrenergic, alpha-1B-, receptor	hsa:147	0.420158	0.101902	1.77052
ADRA1D	adrenergic, alpha-1D-, receptor	hsa:146	0.206261	0.0603078	0.00959558
ADRA2A	adrenergic, alpha-2A-, receptor	hsa:150	0.165516	0.0592586	0.0462004
ADRA2B	adrenergic, alpha-2B-, receptor	hsa:151	0.0280614	0.0843918	0.0156655
ADRA2C	adrenergic, alpha-2C-, receptor	hsa:152	0.0780121	0	0
ADRB1	adrenergic, beta-1-, receptor	hsa:153	0.288203	0.0160508	0
ADRB2	adrenergic, beta-2-, receptor, surface	hsa:154	5.05668	0.404932	0.438474
ADRB3	adrenergic, beta-3-, receptor	hsa:155	2.03125	1.13672	0.0289934
ADRBK1	adrenergic, beta, receptor kinase 1	hsa:156	0.283852	0.180068	3.94423
ADRBK2	adrenergic, beta, receptor kinase 2	hsa:157	4.27417	1.3934	1.30661
ADRM1	adhesion regulating molecule 1	hsa:11047	1.41736	1.14761	22.076
ADSL	adenylosuccinate lyase	hsa:158	0.917462	0.190794	0.735579
ADSS	adenylosuccinate synthase	hsa:159	0.57651	0.0330247	1.85749
ADSSL1	adenylosuccinate synthase like 1	hsa:122622	0.156664	0.0523502	0.524755
ADTRP	chromosome 6 open reading frame 105	hsa:84830	0.152409	0.0509283	0.141806
AEBP1	AE binding protein 1	hsa:165	3.33118	2.89852	10.6439
AEBP2	AE binding protein 2	hsa:121536	0.870433	0.0773279	1.26111
AEN	apoptosis enhancing nuclease	hsa:64782	0.176473	0.18428	0.755304
AES	amino-terminal enhancer of split	hsa:166	1.05162	0.658883	5.13691
AF357533	thioredoxin pseudogene		0.694307	0.208806	0.0465124
AFAP1-AS1	AFAP1 antisense RNA 1 (non-protein coding)		0.88857	0.727193	17.4529
AFAP1L1	actin filament associated protein 1-like 1	hsa:134265	1.45866	0.269955	0.876947
AFAP1L2	actin filament associated protein 1-like 2	hsa:84632	0.724434	0.208595	1.58112
AFF1	AF4/FMR2 family, member 1	hsa:4299	5.90591	0.98331	6.38512
AFF2	AF4/FMR2 family, member 2	hsa:2334	0.84729	0.0926903	0.0300322
AFF3	AF4/FMR2 family, member 3	hsa:3899	2.58302	0.427122	0.51501
AFF4	AF4/FMR2 family, member 4	hsa:27125	4.65896	0.544247	2.14695
AFG3L1P	AFG3 ATPase family gene 3-like 1 (S. cerevisiae), pseudogene		1.25913	0.840172	2.91271
AFG3L2	AFG3 ATPase family gene 3-like 2 (S. cerevisiae)	hsa:10939	0.961515	0.300618	1.96109
AFG3L2P1	AFG3 ATPase family gene 3-like 2 (S. cerevisiae) pseudogene 1		24.3218	3.07191	10.3408
AFM	afamin	hsa:173	0.122382	0	0
AFMID	arylformamidase	hsa:125061	9.77899	3.12002	1.97902
AFP	alpha-fetoprotein	hsa:174	0.180411	0	0
AFTPH	aftiphilin	hsa:54812	0.696199	0.0455163	1.49549
AGA	aspartylglucosaminidase	hsa:175	0.338948	0.0443196	1.51788
AGAP1	ArfGAP with GTPase domain, ankyrin repeat and PH domain 1	hsa:116987	1.30363	0.359877	3.72056
AGAP10	ArfGAP with GTPase domain, ankyrin repeat and PH domain 10	hsa:728127	0.403352	0.252381	3.29957
AGAP11	ankyrin repeat and GTPase domain Arf GTPase activating protein 11	hsa:119385	5.54213	1.48726	1.5736
AGAP2	ArfGAP with GTPase domain, ankyrin repeat and PH domain 2	hsa:116986	0.515445	0.44425	2.1055
AGAP3	ArfGAP with GTPase domain, ankyrin repeat and PH domain 3	hsa:116988	0.756176	0.390865	2.67533
AGAP4	ArfGAP with GTPase domain, ankyrin repeat and PH domain 4	hsa:119016	0.756415	0.42982	6.47725
AGAP5	ArfGAP with GTPase domain, ankyrin repeat and PH domain 5	hsa:729092	1.31209	0.546245	4.16563
AGAP6	ArfGAP with GTPase domain, ankyrin repeat and PH domain 6	hsa:414189	2.41648	1.45639	20.7708
AGAP7	ArfGAP with GTPase domain, ankyrin repeat and PH domain 7	hsa:653268	0.831002	0.466944	6.30419
AGAP9	ArfGAP with GTPase domain, ankyrin repeat and PH domain 9	hsa:642517	0.589486	0.43389	5.26061
AGBL1	ATP/GTP binding protein-like 1	hsa:123624	1.32063	0.0920587	0
AGBL2	ATP/GTP binding protein-like 2	hsa:79841	0.161548	0.0926928	0.0284796
AGBL3	ATP/GTP binding protein-like 3	hsa:340351	0.207526	0.0260047	0.144816
AGBL4	ATP/GTP binding protein-like 4	hsa:84871	0.756581	0.219078	0.239722
AGBL5	ATP/GTP binding protein-like 5	hsa:60509	0.556819	0.106435	1.27237
AGER	advanced glycosylation end product-specific receptor	hsa:177	2.27126	0.553832	2.33029
AGFG1	ArfGAP with FG repeats 1	hsa:3267	0.930657	0.106017	1.54093
AGFG2	ArfGAP with FG repeats 2	hsa:3268	0.361946	0.186194	3.33398
AGGF1	angiogenic factor with G patch and FHA domains 1	hsa:55109	0.42684	0.0509396	1.01556
AGGF1P1	angiogenic factor with G patch and FHA domains 1 pseudogene 1		0.157233	0.00695387	0
AGGF1P2	angiogenic factor with G patch and FHA domains 1 pseudogene 2		0.0377621	0.0141957	0
AGGF1P3	angiogenic factor with G patch and FHA domains 1 pseudogene 3		0.0573162	0.0161599	0
AGK	acylglycerol kinase	hsa:55750	0.887764	0.227723	0.865846
AGL	amylo-alpha-1, 6-glucosidase, 4-alpha-glucanotransferase	hsa:178	0.203083	0.0467412	0.319295
AGMAT	agmatine ureohydrolase (agmatinase)	hsa:79814	4.63594	1.76501	0.693483
AGMO	alkylglycerol monooxygenase	hsa:392636	0.808482	0.199526	0.0775206
AGPAT1	1-acylglycerol-3-phosphate O-acyltransferase 1 (lysophosphatidic acid acyltransferase, alpha)	hsa:10554	1.84015	0.742375	15.2213
AGPAT2	1-acylglycerol-3-phosphate O-acyltransferase 2 (lysophosphatidic acid acyltransferase, beta)	hsa:10555	0.168317	0.126549	0.510931
AGPAT3	1-acylglycerol-3-phosphate O-acyltransferase 3	hsa:56894	0.428765	0.182207	3.61775
AGPAT4	1-acylglycerol-3-phosphate O-acyltransferase 4 (lysophosphatidic acid acyltransferase, delta)	hsa:56895	1.35513	0.185113	0.545468
AGPAT5	1-acylglycerol-3-phosphate O-acyltransferase 5 (lysophosphatidic acid acyltransferase, epsilon)	hsa:55326	0.199164	0.0166379	0.078756
AGPAT5P1	1-acylglycerol-3-phosphate O-acyltransferase 5 pseudogene 1		0	0	0
AGPAT6	1-acylglycerol-3-phosphate O-acyltransferase 6 (lysophosphatidic acid acyltransferase, zeta)	hsa:137964	1.79214	0.604246	1.31288
AGPAT9	1-acylglycerol-3-phosphate O-acyltransferase 9	hsa:84803	0.139072	0.0435672	0.164981
AGPHD1	aminoglycoside phosphotransferase domain containing 1	hsa:123688	0.108076	0.0541713	0
AGPS	alkylglycerone phosphate synthase	hsa:8540	0.30689	0.047945	0.594072
AGR2	anterior gradient 2 homolog (Xenopus laevis)	hsa:10551	0.466168	0.560781	5.41304
AGR3	anterior gradient 3 homolog (Xenopus laevis)	hsa:155465	1.91444	0.0612497	0.102327
AGRN	agrin	hsa:375790	0.175141	0.326063	9.95896
AGRP	agouti related protein homolog (mouse)	hsa:181	0.0799726	0.090191	0
AGSK1	golgin subfamily A member 2-like		0.497031	0.113603	0.283021
AGT	angiotensinogen (serpin peptidase inhibitor, clade A, member 8)	hsa:183	0.189161	0.0622216	0.722706
AGTPBP1	ATP/GTP binding protein 1	hsa:23287	0.414793	0.0103954	0.156304
AGTR1	angiotensin II receptor, type 1	hsa:185	0.842835	0.048745	0.0217163
AGTR2	angiotensin II receptor, type 2	hsa:186	0.210759	0	0
AGTRAP	angiotensin II receptor-associated protein	hsa:57085	0.236614	0.0790659	4.20493
AGXT	alanine-glyoxylate aminotransferase	hsa:189	0.0382347	0.0287467	0
AGXT2	alanine--glyoxylate aminotransferase 2	hsa:64902	0.0761833	0.0190928	0
AGXT2L1	alanine-glyoxylate aminotransferase 2-like 1	hsa:64850	0.23002	0.0324263	0.072231
AGXT2L2	alanine-glyoxylate aminotransferase 2-like 2	hsa:85007	1.0775	0.433586	2.13499
AHCTF1	AT hook containing transcription factor 1	hsa:25909	1.15715	0.0824775	1.42681
AHCTF1P1	AT hook containing transcription factor 1 pseudogene 1		0.169798	0.0186175	0.205875
AHCY	adenosylhomocysteinase	hsa:191	0.566925	0.271245	4.47763
AHCYL1	adenosylhomocysteinase-like 1	hsa:10768	2.64139	0.543069	2.84638
AHCYL2	adenosylhomocysteinase-like 2	hsa:23382	1.78638	0.249561	0.394188
AHDC1	AT hook, DNA binding motif, containing 1	hsa:27245	0.206924	0.215685	2.09112
AHI1	Abelson helper integration site 1	hsa:54806	2.672	0.457502	3.12073
AHNAK	AHNAK nucleoprotein	hsa:79026	135.987	23.2426	222.139
AHNAK2	AHNAK nucleoprotein 2	hsa:113146	0.740514	1.09345	8.59338
AHR	aryl hydrocarbon receptor	hsa:196	4.49921	0.758636	10.3537
AHRR	aryl-hydrocarbon receptor repressor	hsa:57491	0.125315	0.0614463	0.42431
AHSA1	AHA1, activator of heat shock 90kDa protein ATPase homolog 1 (yeast)	hsa:10598	2.00754	0.55781	9.90381
AHSA2	AHA1, activator of heat shock 90kDa protein ATPase homolog 2 (yeast)	hsa:130872	3.0741	2.11424	7.99273
AHSG	alpha-2-HS-glycoprotein	hsa:197	0.0582636	0.131416	0.0325261
AHSP	alpha hemoglobin stabilizing protein	hsa:51327	0.120749	0.0907852	0
AICDA	activation-induced cytidine deaminase	hsa:57379	1.81231	0.615183	0.256367
AIDA	axin interactor, dorsalization associated	hsa:64853	1.28052	0.175741	1.61269
AIF1	allograft inflammatory factor 1	hsa:199	2.78654	0.308097	0.377465
AIF1L	allograft inflammatory factor 1-like	hsa:83543	0.635314	0.0818847	1.99122
AIFM1	apoptosis-inducing factor, mitochondrion-associated, 1	hsa:9131	4.2385	1.42035	2.16566
AIFM2	apoptosis-inducing factor, mitochondrion-associated, 2	hsa:84883	1.21841	0.307711	1.04391
AIFM3	apoptosis-inducing factor, mitochondrion-associated, 3	hsa:150209	0.284182	0.135967	1.13577
AIG1	androgen-induced 1	hsa:51390	1.45579	0.364845	1.81012
AIM1	absent in melanoma 1	hsa:202	1.4298	0.445506	8.49114
AIM1L	absent in melanoma 1-like	hsa:55057	0.186384	0.0613081	0.653568
AIM2	absent in melanoma 2	hsa:9447	0.185273	0.0928651	0.310291
AIMP1	aminoacyl tRNA synthetase complex-interacting multifunctional protein 1	hsa:9255	1.17405	0.191102	1.88519
AIMP1P2			0.0979151	0	0.081993
AIMP2	aminoacyl tRNA synthetase complex-interacting multifunctional protein 2	hsa:7965	0.350856	0.0753688	3.14788
AIP	aryl hydrocarbon receptor interacting protein	hsa:9049	0.644191	0.707874	4.41924
AIPL1	aryl hydrocarbon receptor interacting protein-like 1	hsa:23746	8.85546	2.93383	1.70668
AIRE	autoimmune regulator	hsa:326	0.741923	0.264754	0.0445095
AJAP1	adherens junctions associated protein 1	hsa:55966	0.261286	0.0078579	0.0787671
AJUBA	ajuba LIM protein	hsa:84962	0.34617	0.0813337	0.531445
AK1	adenylate kinase 1	hsa:203	2.55266	0.85482	1.21737
AK2	adenylate kinase 2	hsa:204	2.2198	0.642391	4.30338
AK2P1	adenylate kinase 2 pseudogene 1		0.336171	0.315937	1.67144
AK2P2	adenylate kinase 2 pseudogene 2		0.725642	0.163672	0.303822
AK3	adenylate kinase 3	hsa:50808	14.5767	5.5693	4.69927
AK3P2	adenylate kinase 3 pseudogene 2		5.93568	2.24152	0.966952
AK3P4	adenylate kinase 3 pseudogene 4		0	0	0.0409309
AK4	adenylate kinase 4	hsa:205	0.337862	0.0761508	3.42478
AK4P2	adenylate kinase 4 pseudogene 2		0	0	0
AK4P3	adenylate kinase 4 pseudogene 3		0.145679	0.0574575	0.69594
AK4P4	adenylate kinase 4 pseudogene 4		0.0953183	0	0.0798184
AK4P5	adenylate kinase 4 pseudogene 5		0.0963707	0	0
AK4P6	adenylate kinase 4 pseudogene 6		0.405013	0	0
AK5	adenylate kinase 5	hsa:26289	1.02904	0.0967101	1.1156
AK7	adenylate kinase 7	hsa:122481	0.138861	0.132244	0.124033
AK8	adenylate kinase 8	hsa:158067	0.145059	0.119969	0.109324
AKAP1	A kinase (PRKA) anchor protein 1	hsa:8165	0.792994	0.335731	6.2923
AKAP10	A kinase (PRKA) anchor protein 10	hsa:11216	0.54262	0.0757656	0.194736
AKAP11	A kinase (PRKA) anchor protein 11	hsa:11215	0.828409	0.0810386	0.502868
AKAP12	A kinase (PRKA) anchor protein 12	hsa:9590	5.18214	0.66041	1.35886
AKAP13	A kinase (PRKA) anchor protein 13	hsa:11214	12.3673	1.21042	5.69062
AKAP14	A kinase (PRKA) anchor protein 14	hsa:158798	0.0462171	0	0
AKAP16BP	A kinase (PRKA) anchor protein 16B, pseudogene		0.0412274	0	0
AKAP17A	A kinase (PRKA) anchor protein 17A	hsa:8227	1.49618	1.4463	3.37511
AKAP3	A kinase (PRKA) anchor protein 3	hsa:10566	0.263009	0.0684496	0.0762372
AKAP4	A kinase (PRKA) anchor protein 4	hsa:8852	0.148453	0.111614	0
AKAP5	A kinase (PRKA) anchor protein 5	hsa:9495	4.05965	1.34488	0.731529
AKAP6	A kinase (PRKA) anchor protein 6	hsa:9472	6.27049	7.22096	6.22736
AKAP7	A kinase (PRKA) anchor protein 7	hsa:9465	0.947514	0.133083	0.0697527
AKAP8	A kinase (PRKA) anchor protein 8	hsa:10270	0.79327	0.25283	3.09032
AKAP8L	A kinase (PRKA) anchor protein 8-like	hsa:26993	0.491336	0.662766	4.85256
AKAP9	A kinase (PRKA) anchor protein (yotiao) 9	hsa:10142	5.70025	0.260357	5.49724
AKD1	adenylate kinase domain containing 1	hsa:221264	0.560187	0.0399392	0.339689
AKIP1	A kinase (PRKA) interacting protein 1	hsa:56672	22.752	8.6552	5.78735
AKIRIN1	akirin 1	hsa:79647	1.77154	0.496428	8.0912
AKIRIN2	akirin 2	hsa:55122	0.284623	0.213994	1.13873
AKNA	AT-hook transcription factor	hsa:80709	2.0416	0.87165	2.09517
AKNAD1	AKNA domain containing 1	hsa:254268	0.0698161	0.029995	0.0417594
AKR1A1	aldo-keto reductase family 1, member A1 (aldehyde reductase)	hsa:10327	0.963778	0.859428	8.85885
AKR1B1	aldo-keto reductase family 1, member B1 (aldose reductase)	hsa:231	0.874092	0.46003	11.3819
AKR1B10	aldo-keto reductase family 1, member B10 (aldose reductase)	hsa:57016	3.06261	1.08655	0.569019
AKR1B15	aldo-keto reductase family 1, member B15	hsa:441282	0.319595	0.0989419	0.29911
AKR1B1P1	aldehyde reductase family 1, member B1 pseudogene 1		0.282866	0.0580016	0.0215335
AKR1B1P2	aldo-keto reductase family 1, member B1 pseudogene 2		0.249847	0.0341541	0.0380399
AKR1B1P3	aldo-keto reductase family 1, member B1 pseudogene 3		0.255004	0.07669	0.0640613
AKR1B1P4	aldo-keto reductase family 1, member B1 pseudogene 4		0.0550442	0.0413849	0
AKR1B1P5	aldo-keto reductase family 1, member B1 pseudogene 5		0.145359	0.0728585	0
AKR1B1P6	aldo-keto reductase family 1, member B1 pseudogene 6		4.71808	1.57466	0.472032
AKR1B1P7	aldo-keto reductase family 1, member B1 pseudogene 7		0.0783991	0.0392962	0
AKR1B1P8	aldo-keto reductase family 1, member B1 pseudogene 8		0.227013	0.0731486	0
AKR1C1	aldo-keto reductase family 1, member C1 (dihydrodiol dehydrogenase 1; 20-alpha (3-alpha)-hydroxysteroid dehydrogenase)	hsa:1645	1.11875	0.2082	0.593632
AKR1C2	aldo-keto reductase family 1, member C2 (dihydrodiol dehydrogenase 2; bile acid binding protein; 3-alpha hydroxysteroid dehydrogenase, type III)	hsa:1646	0.54895	0.163781	0.229842
AKR1C3	aldo-keto reductase family 1, member C3 (3-alpha hydroxysteroid dehydrogenase, type II)	hsa:8644	0.521453	0.0669361	0.52186
AKR1C4	aldo-keto reductase family 1, member C4 (chlordecone reductase; 3-alpha hydroxysteroid dehydrogenase, type I; dihydrodiol dehydrogenase 4)	hsa:1109	0.128144	0	0
AKR1CL1	aldo-keto reductase family 1, member C-like 1		0.15799	0.0323958	0
AKR1D1	aldo-keto reductase family 1, member D1 (delta 4-3-ketosteroid-5-beta-reductase)	hsa:6718	2.69231	1.03212	0.511735
AKR1D1P1	aldo-keto reductase family 1, member D1 pseudogene 1		2.21511	0.687245	0.398958
AKR1E2	aldo-keto reductase family 1, member E2	hsa:83592	0.512321	0.0427987	0.71502
AKR7A2	aldo-keto reductase family 7, member A2 (aflatoxin aldehyde reductase)	hsa:8574	1.01482	0.44727	2.17984
AKR7A3	aldo-keto reductase family 7, member A3 (aflatoxin aldehyde reductase)	hsa:22977	0.209243	0.0185082	0.467248
AKR7L	aldo-keto reductase family 7-like	hsa:246181	0.230889	0.0542481	0.243694
AKT1	v-akt murine thymoma viral oncogene homolog 1	hsa:207	0.759884	0.919077	19.3939
AKT1S1	AKT1 substrate 1 (proline-rich)	hsa:84335	0.136179	0.0796337	1.06432
AKT2	v-akt murine thymoma viral oncogene homolog 2	hsa:208	1.81568	1.25244	15.4794
AKT3	v-akt murine thymoma viral oncogene homolog 3 (protein kinase B, gamma)	hsa:10000	5.91963	0.940469	3.82104
AKTIP	AKT interacting protein	hsa:64400	0.391837	0.0568531	0.679265
ALAD	aminolevulinate dehydratase	hsa:210	1.2477	0.396882	2.96566
ALAS1	aminolevulinate, delta-, synthase 1	hsa:211	1.29574	0.309121	2.06574
ALAS2	aminolevulinate, delta-, synthase 2	hsa:212	0.40773	0.170306	0.0379364
ALB	albumin	hsa:213	0.0543828	0	0
ALCAM	activated leukocyte cell adhesion molecule	hsa:214	1.17908	0.132031	6.62785
ALDH16A1	aldehyde dehydrogenase 16 family, member A1	hsa:126133	0.175869	0.186674	1.57666
ALDH18A1	aldehyde dehydrogenase 18 family, member A1	hsa:5832	0.62634	0.165815	2.423
ALDH1A1	aldehyde dehydrogenase 1 family, member A1	hsa:216	1.81827	0.28117	0.118784
ALDH1A2	aldehyde dehydrogenase 1 family, member A2	hsa:8854	0.46634	0.0892481	0.049701
ALDH1A3	aldehyde dehydrogenase 1 family, member A3	hsa:220	0.148553	0.236519	0.570761
ALDH1B1	aldehyde dehydrogenase 1 family, member B1	hsa:219	3.30704	1.17586	1.45616
ALDH1L1	aldehyde dehydrogenase 1 family, member L1	hsa:10840	0.143785	0.187381	0.401346
ALDH1L1-AS2			0.105162	0.0197665	0
ALDH1L2	aldehyde dehydrogenase 1 family, member L2	hsa:160428	2.40701	0.541795	0.480712
ALDH2	aldehyde dehydrogenase 2 family (mitochondrial)	hsa:217	4.65658	0.356794	3.96145
ALDH3A1	aldehyde dehydrogenase 3 family, member A1	hsa:218	0.137378	0.116199	0.0862793
ALDH3A2	aldehyde dehydrogenase 3 family, member A2	hsa:224	2.49215	0.390876	1.57554
ALDH3B1	aldehyde dehydrogenase 3 family, member B1	hsa:221	5.43109	1.85979	1.79082
ALDH3B2	aldehyde dehydrogenase 3 family, member B2	hsa:222	0.287856	0.138143	9.24186
ALDH4A1	aldehyde dehydrogenase 4 family, member A1	hsa:8659	0.117394	0.0814732	1.91315
ALDH5A1	aldehyde dehydrogenase 5 family, member A1	hsa:7915	1.92182	0.759802	1.07443
ALDH6A1	aldehyde dehydrogenase 6 family, member A1	hsa:4329	0.4898	0.147302	0.339841
ALDH7A1	aldehyde dehydrogenase 7 family, member A1	hsa:501	0.856469	0.169457	0.674057
ALDH7A1P3	aldehyde dehydrogenase 7 family, member A1 pseudogene 3		0	0	0
ALDH7A1P4	aldehyde dehydrogenase 7 family, member A1 pseudogene 4		0.226293	0	0
ALDH8A1	aldehyde dehydrogenase 8 family, member A1	hsa:64577	0.465383	0.143794	0.234891
ALDH9A1	aldehyde dehydrogenase 9 family, member A1	hsa:223	0.586551	0.238874	0.654894
ALDOA	aldolase A, fructose-bisphosphate	hsa:226	1.98125	1.60492	64.297
ALDOAP1	aldolase A, fructose-bisphosphate pseudogene 1		0.0431795	0	0.126553
ALDOB	aldolase B, fructose-bisphosphate	hsa:229	0.226666	0.0284031	0.0105449
ALDOC	aldolase C, fructose-bisphosphate	hsa:230	0.684635	0.236503	2.33971
ALG1	asparagine-linked glycosylation 1, beta-1,4-mannosyltransferase homolog (S. cerevisiae)	hsa:56052	0.0582413	0.046708	0.949401
ALG10	asparagine-linked glycosylation 10, alpha-1,2-glucosyltransferase homolog (S. pombe)	hsa:84920	0.517623	0.341446	0.380292
ALG10B	asparagine-linked glycosylation 10, alpha-1,2-glucosyltransferase homolog B (yeast)	hsa:144245	0.894086	0.281199	0.318693
ALG11	asparagine-linked glycosylation 11, alpha-1,2-mannosyltransferase homolog (yeast)	hsa:440138	4.01372	0.899941	1.41622
ALG12	asparagine-linked glycosylation 12, alpha-1,6-mannosyltransferase homolog (S. cerevisiae)	hsa:79087	0.360163	0.174078	3.57607
ALG13	asparagine-linked glycosylation 13 homolog (S. cerevisiae)	hsa:79868	1.35694	0.0661762	0.730909
ALG14	asparagine-linked glycosylation 14 homolog (S. cerevisiae)	hsa:199857	0.404629	0.02173	0.0968091
ALG1L	asparagine-linked glycosylation 1-like	hsa:200810	5.21102	2.22597	8.15881
ALG1L2	asparagine-linked glycosylation 1-like 2	hsa:644974	0.898515	0.296293	0.105601
ALG2	asparagine-linked glycosylation 2, alpha-1,3-mannosyltransferase homolog (S. cerevisiae)	hsa:85365	0.820411	0.2516	0.632766
ALG3	asparagine-linked glycosylation 3, alpha-1,3- mannosyltransferase homolog (S. cerevisiae)	hsa:10195	0.89404	0.64358	5.57511
ALG5	asparagine-linked glycosylation 5, dolichyl-phosphate beta-glucosyltransferase homolog (S. cerevisiae)	hsa:29880	0.244614	0.0408695	0.250356
ALG6	asparagine-linked glycosylation 6, alpha-1,3-glucosyltransferase homolog (S. cerevisiae)	hsa:29929	0.154062	0.034068	0.523626
ALG8	asparagine-linked glycosylation 8, alpha-1,3-glucosyltransferase homolog (S. cerevisiae)	hsa:79053	1.5599	0.0922436	3.21424
ALG9	asparagine-linked glycosylation 9, alpha-1,2-mannosyltransferase homolog (S. cerevisiae)	hsa:79796	1.77517	0.480852	0.32856
ALK	anaplastic lymphoma receptor tyrosine kinase	hsa:238	0.297449	0.131983	0.200081
ALKBH1	alkB, alkylation repair homolog 1 (E. coli)	hsa:8846	0.449084	0.11551	0.583879
ALKBH2	alkB, alkylation repair homolog 2 (E. coli)	hsa:121642	0.638044	0.115131	2.00893
ALKBH3	alkB, alkylation repair homolog 3 (E. coli)	hsa:221120	0.856711	0.365976	0.750008
ALKBH4	alkB, alkylation repair homolog 4 (E. coli)	hsa:54784	1.62758	0.5198	0.771917
ALKBH5	alkB, alkylation repair homolog 5 (E. coli)	hsa:54890	0.515979	0.267544	3.4864
ALKBH6	alkB, alkylation repair homolog 6 (E. coli)	hsa:84964	0.343956	0.282112	3.84905
ALKBH7	alkB, alkylation repair homolog 7 (E. coli)	hsa:84266	0.137714	0.0690267	0.90334
ALKBH8	alkB, alkylation repair homolog 8 (E. coli)	hsa:91801	0.285439	0.0508281	0.0943514
ALLC	allantoicase	hsa:55821	0.295982	0.143057	0.053111
ALMS1	Alstrom syndrome 1	hsa:7840	0.796718	0.142199	0.593913
ALMS1P	Alstrom syndrome 1 pseudogene		0.373022	0.0719119	0.048056
ALOX12B	arachidonate 12-lipoxygenase, 12R type	hsa:242	0.415141	0.312124	1.92221
ALOX12P1	arachidonate 12-lipoxygenase pseudogene 1		2.57799	0.652006	0.85276
ALOX12P2	arachidonate 12-lipoxygenase pseudogene 2		1.57273	0.804898	2.64321
ALOX15	arachidonate 15-lipoxygenase	hsa:246	0.421137	0.171152	0.0953123
ALOX15B	arachidonate 15-lipoxygenase, type B	hsa:247	0.941237	1.47649	22.1372
ALOX15P1	arachidonate 15-lipoxygenase pseudogene 1		0.681909	0.239257	0.304545
ALOX15P2	arachidonate 15-lipoxygenase pseudogene 2		2.33907	0.812749	0.385803
ALOX5	arachidonate 5-lipoxygenase	hsa:240	2.91061	0.663678	2.48726
ALOX5AP	arachidonate 5-lipoxygenase-activating protein	hsa:241	3.2865	0.224632	0.583774
ALOXE3	arachidonate lipoxygenase 3	hsa:59344	0.143889	0.108183	0.0828378
ALPI	alkaline phosphatase, intestinal	hsa:248	0.0119802	0	0
ALPK1	alpha-kinase 1	hsa:80216	2.72954	0.499893	1.21164
ALPK2	alpha-kinase 2	hsa:115701	0.0920292	0.116369	0.0210175
ALPK3	alpha-kinase 3	hsa:57538	0.486912	0.401851	2.95256
ALPL	alkaline phosphatase, liver/bone/kidney	hsa:249	0.628332	0.151172	0.526158
ALPP	alkaline phosphatase, placental	hsa:250	0.465648	0.235001	0.0981513
ALPPL2	alkaline phosphatase, placental-like 2	hsa:251	0.0183738	0.082886	0
ALS2	amyotrophic lateral sclerosis 2 (juvenile)	hsa:57679	0.821366	0.204188	0.702594
ALS2CL	ALS2 C-terminal like	hsa:259173	1.01461	0.186056	1.4946
ALS2CR11	amyotrophic lateral sclerosis 2 (juvenile) chromosome region, candidate 11	hsa:151254	2.48681	0.483265	0.762011
ALS2CR12	amyotrophic lateral sclerosis 2 (juvenile) chromosome region, candidate 12	hsa:130540	0.487158	0.0708909	0.21055
ALS2CR8	amyotrophic lateral sclerosis 2 (juvenile) chromosome region, candidate 8	hsa:79800	2.94211	0.794345	0.573047
ALX1	ALX homeobox 1	hsa:8092	0.0472172	0	0
ALX3	ALX homeobox 3	hsa:257	0	0.0932421	0.934653
ALX4	ALX homeobox 4	hsa:60529	0.0670681	0.0504251	0.0608422
ALYREF	Aly/REF export factor	hsa:10189	0.445572	0.146564	8.32516
AMBN	ameloblastin (enamel matrix protein)	hsa:258	0.213526	0.0458685	0
AMBP	alpha-1-microglobulin/bikunin precursor	hsa:259	0.319556	0.11212	0.0713579
AMBRA1	autophagy/beclin-1 regulator 1	hsa:55626	4.35705	1.43283	2.56914
AMD1	adenosylmethionine decarboxylase 1	hsa:262	0.55366	0.0268561	1.73861
AMDHD1	amidohydrolase domain containing 1	hsa:144193	0.157324	0.0215062	0.047906
AMDHD2	amidohydrolase domain containing 2	hsa:51005	0.250044	0.0552928	1.58886
AMDP1	adenosylmethionine decarboxylase pseudogene 1		0.116824	0.014639	0
AMELY	amelogenin, Y-linked	hsa:266	0.0380917	0.0286392	0
AMFR	autocrine motility factor receptor	hsa:267	0.797682	0.261587	3.1693
AMH	anti-Mullerian hormone	hsa:268	0	0	0.152122
AMHR2	anti-Mullerian hormone receptor, type II	hsa:269	0.329114	0.407555	0.389077
AMICA1	adhesion molecule, interacts with CXADR antigen 1	hsa:120425	2.2479	0.0938933	0.483662
AMIGO1	adhesion molecule with Ig-like domain 1	hsa:57463	0.173085	0.139429	0.0724697
AMIGO2	adhesion molecule with Ig-like domain 2	hsa:347902	0.380976	0.083544	1.34256
AMMECR1	Alport syndrome, mental retardation, midface hypoplasia and elliptocytosis chromosomal region gene 1	hsa:9949	0.427933	0.0819723	0.623112
AMMECR1L	AMME chromosomal region gene 1-like	hsa:83607	0.777458	0.167009	0.97108
AMN	amnionless homolog (mouse)	hsa:81693	0.0588623	0	0
AMN1	antagonist of mitotic exit network 1 homolog (S. cerevisiae)	hsa:196394	0.202698	0.0217712	0.375846
AMOT	angiomotin	hsa:154796	0.604987	0.225667	0.361303
AMOTL1	angiomotin like 1	hsa:154810	1.70417	0.326701	1.8222
AMOTL2	angiomotin like 2	hsa:51421	0.698765	0.258075	1.48338
AMPD1	adenosine monophosphate deaminase 1	hsa:270	0.178578	0.00959025	0
AMPD2	adenosine monophosphate deaminase 2	hsa:271	0.565044	0.480726	3.94716
AMPD3	adenosine monophosphate deaminase 3	hsa:272	0.382443	0.258785	1.28101
AMPH	amphiphysin	hsa:273	0.303177	0.12738	0.298678
AMT	aminomethyltransferase	hsa:275	1.05136	0.406525	0.880397
AMTN	amelotin	hsa:401138	0.0613444	0.138365	0
AMY1A	amylase, alpha 1A (salivary)	hsa:276	0.196974	0.0128965	0.172844
AMY1B	amylase, alpha 1B (salivary)	hsa:277	0.132692	0.0124965	0.153565
AMY1C	amylase, alpha 1C (salivary)	hsa:278	0.139334	0.0123487	0.151749
AMY2A	amylase, alpha 2A (pancreatic)	hsa:279	0.101083	0	0.0658355
AMY2B	amylase, alpha 2B (pancreatic)	hsa:280	0.829221	0.179031	0.477386
AMYP1	amylase, alpha pseudogene 1		1.0519	0.191716	0.103654
AMZ1	archaelysin family metallopeptidase 1	hsa:155185	0.26294	0.228906	1.47175
AMZ2	archaelysin family metallopeptidase 2	hsa:51321	1.31396	0.543344	5.95992
AMZ2P1	archaelysin family metallopeptidase 2 pseudogene 1		0.266265	0.0333653	0.2304
ANAPC1	anaphase promoting complex subunit 1	hsa:64682	0.814154	0.119752	1.31486
ANAPC10	anaphase promoting complex subunit 10	hsa:10393	0.0182494	0	0.0916911
ANAPC11	anaphase promoting complex subunit 11	hsa:51529	1.45305	1.09248	32.556
ANAPC13	anaphase promoting complex subunit 13	hsa:25847	0.19902	0.0997552	0.722179
ANAPC15			1.0391	0.312499	1.71125
ANAPC16	anaphase promoting complex subunit 16	hsa:119504	15.1322	4.71401	2.79522
ANAPC1P1			0.526696	0.0389079	0.4059
ANAPC2	anaphase promoting complex subunit 2	hsa:29882	0.214978	0.263714	1.00432
ANAPC4	anaphase promoting complex subunit 4	hsa:29945	0.800324	0.197709	0.986125
ANAPC5	anaphase promoting complex subunit 5	hsa:51433	3.17255	1.00561	3.89571
ANAPC7	anaphase promoting complex subunit 7	hsa:51434	0.501634	0.286637	2.58759
ANG	angiogenin, ribonuclease, RNase A family, 5	hsa:283	0.68229	0.294963	2.02826
ANGEL1	angel homolog 1 (Drosophila)	hsa:23357	0.408714	0.458144	1.5308
ANGEL2	angel homolog 2 (Drosophila)	hsa:90806	2.85081	0.881066	0.597037
ANGPT1	angiopoietin 1	hsa:284	1.06412	0.0423873	0
ANGPT4	angiopoietin 4	hsa:51378	0.254314	0.167305	0.06655
ANGPTL4	angiopoietin-like 4	hsa:51129	0.375679	0.154066	9.66646
ANGPTL5	angiopoietin-like 5	hsa:253935	0.012901	0	0
ANGPTL6	angiopoietin-like 6	hsa:83854	2.33604	0.84107	3.60928
ANHX			0.225011	0.143147	0.0579758
ANK1	ankyrin 1, erythrocytic	hsa:286	0.2126	0.124623	0.196133
ANK2	ankyrin 2, neuronal	hsa:287	2.73183	0.239387	0.626858
ANK3	ankyrin 3, node of Ranvier (ankyrin G)	hsa:288	2.68506	0.245891	1.25431
ANKAR	ankyrin and armadillo repeat containing	hsa:150709	0.110687	0.00520123	0.0463439
ANKDD1A	ankyrin repeat and death domain containing 1A	hsa:348094	1.31011	0.210282	0.476629
ANKDD1B	ankyrin repeat and death domain containing 1B	hsa:728780	1.23166	0.115753	0.0920871
ANKFN1	ankyrin-repeat and fibronectin type III domain containing 1	hsa:162282	0.302221	0.0189354	0
ANKFY1	ankyrin repeat and FYVE domain containing 1	hsa:51479	2.41433	0.39825	6.57786
ANKH	ankylosis, progressive homolog (mouse)	hsa:56172	1.89717	0.887643	5.04758
ANKHD1-EIF4EBP3	ANKHD1-EIF4EBP3 readthrough	hsa:404734	4.28476	0.574973	2.76684
ANKIB1	ankyrin repeat and IBR domain containing 1	hsa:54467	0.899254	0.151085	1.52288
ANKK1	ankyrin repeat and kinase domain containing 1	hsa:255239	0.310341	0.117417	0.0402388
ANKLE1	ankyrin repeat and LEM domain containing 1	hsa:126549	3.00874	1.04598	0.864125
ANKLE2	ankyrin repeat and LEM domain containing 2	hsa:23141	1.56243	0.499766	7.51731
ANKMY1	ankyrin repeat and MYND domain containing 1	hsa:51281	0.520308	0.409822	2.34448
ANKMY2	ankyrin repeat and MYND domain containing 2	hsa:57037	0.251092	0.0719175	0.210261
ANKRA2	ankyrin repeat, family A (RFXANK-like), 2	hsa:57763	0.806129	0.229895	2.08332
ANKRD1	ankyrin repeat domain 1 (cardiac muscle)	hsa:27063	1.1607	0.0232712	0.0518375
ANKRD10	ankyrin repeat domain 10	hsa:55608	2.38764	0.727264	7.63353
ANKRD11	ankyrin repeat domain 11	hsa:29123	9.37625	2.9664	23.2015
ANKRD12	ankyrin repeat domain 12	hsa:23253	7.66376	0.897111	1.84154
ANKRD13A	ankyrin repeat domain 13A	hsa:88455	1.06259	0.123361	1.04028
ANKRD13B	ankyrin repeat domain 13B	hsa:124930	0.0673957	0.123059	0.27412
ANKRD13C	ankyrin repeat domain 13C	hsa:81573	0.145551	0.121592	2.93873
ANKRD13D	ankyrin repeat domain 13 family, member D	hsa:338692	0.114204	0.289791	3.23957
ANKRD16	ankyrin repeat domain 16	hsa:54522	2.54261	0.923524	0.858243
ANKRD17	ankyrin repeat domain 17	hsa:26057	4.0924	0.847139	3.1866
ANKRD18A	ankyrin repeat domain 18A	hsa:253650	0.33508	0.0614463	0.667262
ANKRD18B	ankyrin repeat domain 18B	hsa:441459	0.227921	0.0489606	0.0647554
ANKRD18CP	ankyrin repeat domain 18C, pseudogene		0.213704	0.06886	0.43034
ANKRD18DP	ankyrin repeat domain 18D, pseudogene		0.0738166	0	0.0176609
ANKRD19P	ankyrin repeat domain 19, pseudogene		0.311189	0.0796485	0.626516
ANKRD2	ankyrin repeat domain 2 (stretch responsive muscle)	hsa:26287	0.158171	0.0169886	0.189215
ANKRD20A1	ankyrin repeat domain 20 family, member A1	hsa:84210	0.661718	0.0976925	0.119372
ANKRD20A10P	ankyrin repeat domain 20 family, member A10, pseudogene		0	0	0
ANKRD20A11P	ankyrin repeat domain 20 family, member A11, pseudogene		1.14386	0.713182	0.124599
ANKRD20A12P			1.70177	0.00439003	0.0586739
ANKRD20A13P	ankyrin repeat domain 20 family, member A13, pseudogene	hsa:100132733	0.662642	0.0989109	0.0205596
ANKRD20A14P	ankyrin repeat domain 20 family, member A14, pseudogene		0.897612	0.0514461	0.0340248
ANKRD20A15P	ankyrin repeat domain 20 family, member A15, pseudogene		0.414987	0.0816266	0.0184702
ANKRD20A16P	ankyrin repeat domain 20 family, member A16, pseudogene		0.523445	0.0668352	0.0328994
ANKRD20A17P	ankyrin repeat domain 20 family, member A17, pseudogene		0.591874	0.0841039	0.0496948
ANKRD20A18P	ankyrin repeat domain 20 family, member A18, pseudogene		1.19814	0.341936	0.485897
ANKRD20A19P	ankyrin repeat domain 20 family, member A19, pseudogene	hsa:400110	1.12702	0.422174	0.215859
ANKRD20A2	ankyrin repeat domain 20 family, member A2	hsa:441430	0.423163	0.0355444	0.0537964
ANKRD20A20P			2.96298	0.694402	0.325705
ANKRD20A3	ankyrin repeat domain 20 family, member A3	hsa:441425	1.15049	0.133849	0.120789
ANKRD20A4	ankyrin repeat domain 20 family, member A4	hsa:728747	0.363085	0.037443	0.0413392
ANKRD20A5P	ankyrin repeat domain 20 family, member A5, pseudogene		0.752956	0.0929403	0.303642
ANKRD20A6P	ankyrin repeat domain 20 family, member A6, pseudogene		1.89541	1.35521	2.91297
ANKRD20A7P	ankyrin repeat domain 20 family, member A7, pseudogene		0.632464	0.0660169	0.0888156
ANKRD20A8P	ankyrin repeat domain 20 family, member A8, pseudogene		0.76027	0.17941	0.0418231
ANKRD20A9P	ankyrin repeat domain 20 family, member A9, pseudogene		3.86707	0.803032	0.857635
ANKRD22	ankyrin repeat domain 22	hsa:118932	0.275911	0.0633856	0.147612
ANKRD23	ankyrin repeat domain 23	hsa:200539	0.0591586	0.0355827	0.88179
ANKRD24	ankyrin repeat domain 24	hsa:170961	0.0531164	0.0513457	0.216041
ANKRD26	ankyrin repeat domain 26	hsa:22852	1.00539	0.0135588	0.471919
ANKRD26P1	ankyrin repeat domain 26 pseudogene 1		0.219529	0.0150048	0.00835597
ANKRD26P2	ankyrin repeat domain 26 pseudogene 2		1.65778	0.440182	0.23628
ANKRD26P3	ankyrin repeat domain 26 pseudogene 3		0.106587	0.0801375	0.0583589
ANKRD27	ankyrin repeat domain 27 (VPS9 domain)	hsa:84079	0.78209	0.190847	3.83756
ANKRD28	ankyrin repeat domain 28	hsa:23243	0.457833	0.0724677	0.242137
ANKRD29	ankyrin repeat domain 29	hsa:147463	2.16292	0.141408	0.146246
ANKRD30A	ankyrin repeat domain 30A	hsa:91074	0.131769	0.0312853	0.00580745
ANKRD30B	ankyrin repeat domain 30B	hsa:374860	0.0893261	0.024874	0.00554079
ANKRD30BL	ankyrin repeat domain 30B-like		0.853957	0.706521	1.36436
ANKRD30BP1	ankyrin repeat domain 30B pseudogene 1		9.63224	1.18627	2.71507
ANKRD30BP2	ankyrin repeat domain 30B pseudogene 2		1.73538	0.634174	0.329219
ANKRD31	ankyrin repeat domain 31	hsa:256006	0.0607346	0	0.0169528
ANKRD32	ankyrin repeat domain 32	hsa:84250	0.296442	0.0120475	0.228109
ANKRD33	ankyrin repeat domain 33	hsa:341405	0.240412	0.116199	0.0143799
ANKRD33B	ankyrin repeat domain 33B	hsa:651746	0.152208	0.0516813	0.200093
ANKRD34A	ankyrin repeat domain 34A	hsa:284615	0.211445	0.133539	0.177061
ANKRD34B	ankyrin repeat domain 34B	hsa:340120	0.0698718	0.0291851	0.253543
ANKRD34C	ankyrin repeat domain 34C	hsa:390616	0.242188	0.046581	0.0188656
ANKRD35	ankyrin repeat domain 35	hsa:148741	0.2271	0.225384	2.25163
ANKRD36	ankyrin repeat domain 36	hsa:375248	1.34855	0.0897642	3.24462
ANKRD36B	ankyrin repeat domain 36B	hsa:57730	3.8078	0.784679	3.99753
ANKRD36BP1	ankyrin repeat domain 36B pseudogene 1		1.42433	0.196944	1.00079
ANKRD36BP2	ankyrin repeat domain 36B pseudogene 2		0.233842	0.066345	0.211827
ANKRD36C	ankyrin repeat domain 36C	hsa:400986	1.20702	0.19968	6.23109
ANKRD36P1	ankyrin repeat domain 36 pseudogene 1		1.77014	0.212283	0.793033
ANKRD37	ankyrin repeat domain 37	hsa:353322	0.621457	0.0245917	0.57518
ANKRD39	ankyrin repeat domain 39	hsa:51239	0.509159	0.71458	8.29988
ANKRD40	ankyrin repeat domain 40	hsa:91369	3.36834	0.788761	1.7212
ANKRD42	ankyrin repeat domain 42	hsa:338699	0.631977	0.224128	0.659016
ANKRD44	ankyrin repeat domain 44	hsa:91526	1.11608	0.158041	0.188595
ANKRD45	ankyrin repeat domain 45	hsa:339416	0.77203	0.292375	0.114931
ANKRD46	ankyrin repeat domain 46	hsa:157567	1.71289	0.51779	1.04989
ANKRD49	ankyrin repeat domain 49	hsa:54851	0.336766	0.132627	0.268575
ANKRD50	ankyrin repeat domain 50	hsa:57182	1.29865	0.190579	1.50909
ANKRD52	ankyrin repeat domain 52	hsa:283373	0.554098	0.297191	2.31111
ANKRD53	ankyrin repeat domain 53	hsa:79998	0.536494	0.126771	0.243881
ANKRD54	ankyrin repeat domain 54	hsa:129138	0.320195	0.196968	4.41192
ANKRD55	ankyrin repeat domain 55	hsa:79722	0.366594	0.0918746	0.0665127
ANKRD57P1	ankyrin repeat domain 57 pseudogene 1		2.86157	0.962758	3.10636
ANKRD6	ankyrin repeat domain 6	hsa:22881	0.541962	0.235906	0.320071
ANKRD60	ankyrin repeat domain 60	hsa:140731	0.379969	0.304725	0.0848485
ANKRD62	ankyrin repeat domain 62	hsa:342850	0.086557	0.0229686	0.0255818
ANKRD62P1-PARP4P3	ANKRD62P1-PARP4P3 readthrough (non-protein coding)		0.158802	0	0
ANKRD63	ankyrin repeat domain 63	hsa:100131244	0	0	0
ANKRD65	ankyrin repeat domain 65	hsa:441869	0.989945	0.498512	8.00303
ANKRD7	ankyrin repeat domain 7	hsa:56311	0.134976	0.0338272	0
ANKRD9	ankyrin repeat domain 9	hsa:122416	0.0187881	0.0423776	0.141597
ANKS1A	ankyrin repeat and sterile alpha motif domain containing 1A	hsa:23294	3.117	0.806488	7.57263
ANKS1B	ankyrin repeat and sterile alpha motif domain containing 1B	hsa:56899	1.15188	0.218838	0.394125
ANKS3	ankyrin repeat and sterile alpha motif domain containing 3	hsa:124401	0.578182	0.343721	5.40461
ANKS4B	ankyrin repeat and sterile alpha motif domain containing 4B	hsa:257629	5.35037	1.75361	0.84363
ANKS6	ankyrin repeat and sterile alpha motif domain containing 6	hsa:203286	0.367603	0.118909	1.27784
ANKUB1	ankyrin repeat and ubiquitin domain containing 1	hsa:389161	0.0616913	0.0278295	0
ANKZF1	ankyrin repeat and zinc finger domain containing 1	hsa:55139	0.983176	0.837167	4.82077
ANLN	anillin, actin binding protein	hsa:54443	0.435507	0.134826	4.61223
ANO1	anoctamin 1, calcium activated chloride channel	hsa:55107	0.387668	0.377475	17.1681
ANO1-AS2	ANO1 antisense RNA 2 (non-protein coding)		0.182204	0.13699	0.0508585
ANO10	anoctamin 10	hsa:55129	0.714348	0.21819	1.89737
ANO2	anoctamin 2	hsa:57101	0.517789	0.179201	0.0825886
ANO3	anoctamin 3	hsa:63982	0.257324	0.0348244	0.0818825
ANO4	anoctamin 4	hsa:121601	0.266938	0.0947735	0.0434642
ANO5	anoctamin 5	hsa:203859	0.133003	0.0344823	0.0268838
ANO6	anoctamin 6	hsa:196527	4.17394	0.347525	1.38797
ANO7	anoctamin 7	hsa:50636	0.12581	0.139103	0.154929
ANO8	anoctamin 8	hsa:57719	0.169229	0.448088	2.37211
ANO9	anoctamin 9	hsa:338440	0.265648	0.383477	1.39699
ANP32A	acidic (leucine-rich) nuclear phosphoprotein 32 family, member A	hsa:8125	11.3266	3.29742	5.98153
ANP32AP1	acidic (leucine-rich) nuclear phosphoprotein 32 family, member A pseudogene 1		0.641623	0	0.0693274
ANP32B	acidic (leucine-rich) nuclear phosphoprotein 32 family, member B	hsa:10541	5.80006	0.653406	7.49893
ANP32BP1	acidic (leucine-rich) nuclear phosphoprotein 32 family, member B pseudogene 1		1.16538	0	0.209116
ANP32BP2	acidic (leucine-rich) nuclear phosphoprotein 32 family, member B pseudogene 2		0.733534	0	0.180662
ANP32BP3			0.674506	0.0633909	0.0941373
ANP32D	acidic (leucine-rich) nuclear phosphoprotein 32 family, member D	hsa:23519	0.385726	0	0
ANP32E	acidic (leucine-rich) nuclear phosphoprotein 32 family, member E	hsa:81611	1.20322	0.226161	6.68994
ANPEP	alanyl (membrane) aminopeptidase	hsa:290	2.10917	0.276882	2.30587
ANTXR1	anthrax toxin receptor 1	hsa:84168	5.36548	0.822397	1.02449
ANTXR2	anthrax toxin receptor 2	hsa:118429	1.12823	0.214206	0.43421
ANTXRL	anthrax toxin receptor-like		0.0515821	0.038782	0.0107986
ANXA1	annexin A1	hsa:301	13.0583	0.279104	3.20001
ANXA10	annexin A10	hsa:11199	0	0	0
ANXA11	annexin A11	hsa:311	1.98068	0.479565	7.37468
ANXA13	annexin A13	hsa:312	0.0191774	0.028837	0
ANXA2	annexin A2	hsa:302	31.1848	4.90109	67.2981
ANXA2P2	annexin A2 pseudogene 2		2.14546	0.412033	1.85191
ANXA2P3	annexin A2 pseudogene 3		0.0678878	0.0850691	0.025266
ANXA2R			0.168915	0.362854	3.2735
ANXA3	annexin A3	hsa:306	0.566431	0.0709785	2.97242
ANXA4	annexin A4	hsa:307	3.22325	0.707717	4.01283
ANXA5	annexin A5	hsa:308	9.62912	1.27843	28.6855
ANXA6	annexin A6	hsa:309	2.6547	1.02868	1.97507
ANXA7	annexin A7	hsa:310	1.71466	0.290062	3.36225
ANXA8	annexin A8	hsa:653145	0.271784	0.035619	8.09736
ANXA8L1	annexin A8-like 1	hsa:728113	0.174584	0.0195911	6.47793
ANXA8L2	annexin A8-like 2	hsa:244	0.295964	0.0924026	9.87798
ANXA9	annexin A9	hsa:8416	0.234481	0.0629623	0.308553
AOAH	acyloxyacyl hydrolase (neutrophil)	hsa:313	0.621265	0.242532	0.13006
AOC2	amine oxidase, copper containing 2 (retina-specific)	hsa:314	0.699257	0.068949	0.70074
AOC3	amine oxidase, copper containing 3 (vascular adhesion protein 1)	hsa:8639	2.31056	0.470669	0.333593
AOC4	AOC3 pseudogene		1.58913	0.485669	0.203618
AOX1	aldehyde oxidase 1	hsa:316	0.482947	0.0698277	0.0207392
AOX2P	aldehyde oxidase 2 pseudogene		0.384117	0.110603	0.123187
AP1AR	adaptor-related protein complex 1 associated regulatory protein	hsa:55435	0.217512	0.0081768	0.509997
AP1B1	adaptor-related protein complex 1, beta 1 subunit	hsa:162	0.851919	0.595567	22.1588
AP1B1P1	adaptor-related protein complex 1, beta 1 subunit pseudogene 1		0.184701	0.0555469	0.0618665
AP1B1P2	adaptor-related protein complex 1, beta 1 subunit pseudogene 2		0	0.225183	0
AP1G1	adaptor-related protein complex 1, gamma 1 subunit	hsa:164	1.58531	0.285387	2.74478
AP1G2	adaptor-related protein complex 1, gamma 2 subunit	hsa:8906	3.29289	1.88477	22.8778
AP1M1	adaptor-related protein complex 1, mu 1 subunit	hsa:8907	0.389166	0.195063	3.5304
AP1M2	adaptor-related protein complex 1, mu 2 subunit	hsa:10053	0.174469	0.0393523	3.18494
AP1S1	adaptor-related protein complex 1, sigma 1 subunit	hsa:1174	0.047108	0.141672	0.433924
AP1S2	adaptor-related protein complex 1, sigma 2 subunit	hsa:8905	0.381367	0.0150911	0.156875
AP1S3	adaptor-related protein complex 1, sigma 3 subunit	hsa:130340	7.49584	2.26281	1.43506
AP2A1	adaptor-related protein complex 2, alpha 1 subunit	hsa:160	0.663551	0.472633	7.85952
AP2A2	adaptor-related protein complex 2, alpha 2 subunit	hsa:161	0.577769	0.246815	3.46919
AP2B1	adaptor-related protein complex 2, beta 1 subunit	hsa:163	2.11774	0.286959	2.66338
AP2M1	adaptor-related protein complex 2, mu 1 subunit	hsa:1173	4.21754	1.11637	7.46026
AP2S1	adaptor-related protein complex 2, sigma 1 subunit	hsa:1175	0.236208	0.118395	4.64824
AP3B1	adaptor-related protein complex 3, beta 1 subunit	hsa:8546	1.78959	0.374551	3.67105
AP3D1	adaptor-related protein complex 3, delta 1 subunit	hsa:8943	3.40782	1.70357	34.2794
AP3M1	adaptor-related protein complex 3, mu 1 subunit	hsa:26985	6.79828	1.85794	1.43176
AP3M2	adaptor-related protein complex 3, mu 2 subunit	hsa:10947	0.191455	0.100136	0.209116
AP3S1	adaptor-related protein complex 3, sigma 1 subunit	hsa:1176	2.19227	0.124733	1.63732
AP4B1-AS1			7.38265	2.40094	1.4275
AP4E1	adaptor-related protein complex 4, epsilon 1 subunit	hsa:23431	5.09987	1.53458	1.03743
AP4M1	adaptor-related protein complex 4, mu 1 subunit	hsa:9179	0.0654165	0.270509	0.766906
AP4S1	adaptor-related protein complex 4, sigma 1 subunit	hsa:11154	13.2107	3.93186	2.49247
AP5B1			2.2501	0.746466	0.668476
AP5M1			0.266506	0.0371061	0.818287
AP5S1			1.38554	0.578027	1.08242
AP5Z1			1.35523	0.78102	2.67993
APAF1	apoptotic peptidase activating factor 1	hsa:317	2.18049	0.538734	0.689072
APBA1	amyloid beta (A4) precursor protein-binding, family A, member 1	hsa:320	0.338717	0.132565	0.435171
APBA2	amyloid beta (A4) precursor protein-binding, family A, member 2	hsa:321	0.262846	0.140247	0.52541
APBA3	amyloid beta (A4) precursor protein-binding, family A, member 3	hsa:9546	0.0424692	0.0638609	1.03133
APBB1	amyloid beta (A4) precursor protein-binding, family B, member 1 (Fe65)	hsa:322	0.373266	0.37711	0.517692
APBB1IP	amyloid beta (A4) precursor protein-binding, family B, member 1 interacting protein	hsa:54518	0.579248	0.174203	0.164919
APBB2	amyloid beta (A4) precursor protein-binding, family B, member 2	hsa:323	1.75638	0.512476	1.6532
APBB3	amyloid beta (A4) precursor protein-binding, family B, member 3	hsa:10307	0.74546	0.38802	2.37691
APC	adenomatous polyposis coli	hsa:324	1.1056	0.153068	0.809791
APC2	adenomatosis polyposis coli 2	hsa:10297	0.0270856	0.00905079	0.168849
APCDD1	adenomatosis polyposis coli down-regulated 1	hsa:147495	1.01355	0.206198	2.05693
APCDD1L	adenomatosis polyposis coli down-regulated 1-like	hsa:164284	0.107984	0.0369033	0.304154
APCS	amyloid P component, serum	hsa:325	0.164068	0.0740128	0
APEH	N-acylaminoacyl-peptide hydrolase	hsa:327	0.886136	0.491352	6.40009
APEX1	APEX nuclease (multifunctional DNA repair enzyme) 1	hsa:328	13.4592	3.41265	50.8827
APEX2	APEX nuclease (apurinic/apyrimidinic endonuclease) 2	hsa:27301	0.896243	0.348538	3.66194
APH1A	anterior pharynx defective 1 homolog A (C. elegans)	hsa:51107	0.256152	0.121634	2.24659
APH1B	anterior pharynx defective 1 homolog B (C. elegans)	hsa:83464	0.322759	0.0451472	0.226276
API5	apoptosis inhibitor 5	hsa:8539	0.750801	0.184974	1.70853
API5P1	API5 pseudogene 1		0.229288	0.0501499	0.0872742
APIP	APAF1 interacting protein	hsa:51074	0.266914	0	0.71117
APITD1-CORT	APITD1-CORT readthrough		0.4169	0.0870684	0.969743
APLF	aprataxin and PNKP like factor	hsa:200558	0.325417	0.0270524	0.168374
APLN	apelin	hsa:8862	0.151611	0.0926155	0.0634784
APLNR	apelin receptor	hsa:187	0.693412	0.367309	0.969958
APLP1	amyloid beta (A4) precursor-like protein 1	hsa:333	0.174569	0.0562497	1.77506
APLP2	amyloid beta (A4) precursor-like protein 2	hsa:334	16.6852	1.98837	49.808
APMAP	chromosome 20 open reading frame 3	hsa:57136	1.47177	0.465371	9.54855
APOA1	apolipoprotein A-I	hsa:335	0.0340574	0.0256061	0
APOA1BP	apolipoprotein A-I binding protein	hsa:128240	0.844813	0.778598	4.63257
APOA2	apolipoprotein A-II	hsa:336	0.645867	0.242798	0
APOA4	apolipoprotein A-IV	hsa:337	0.0836973	0	0
APOA5	apolipoprotein A-V	hsa:116519	0.12809	0.0361142	0
APOB	apolipoprotein B (including Ag(x) antigen)	hsa:338	0.149275	0.0243984	0.0199278
APOBEC1	apolipoprotein B mRNA editing enzyme, catalytic polypeptide 1	hsa:339	0.0684967	0	0
APOBEC2	apolipoprotein B mRNA editing enzyme, catalytic polypeptide-like 2	hsa:10930	0.186962	0.0421701	0.563614
APOBEC3A	apolipoprotein B mRNA editing enzyme, catalytic polypeptide-like 3A	hsa:200315	27.4526	9.68236	8.29844
APOBEC3B	apolipoprotein B mRNA editing enzyme, catalytic polypeptide-like 3B	hsa:9582	0.271459	0.133447	8.74293
APOBEC3C	apolipoprotein B mRNA editing enzyme, catalytic polypeptide-like 3C	hsa:27350	0.894529	0.475541	6.10604
APOBEC3D	apolipoprotein B mRNA editing enzyme, catalytic polypeptide-like 3D	hsa:140564	5.68618	1.57605	1.24093
APOBEC3F	apolipoprotein B mRNA editing enzyme, catalytic polypeptide-like 3F	hsa:200316	2.45138	0.901547	0.957955
APOBEC3G	apolipoprotein B mRNA editing enzyme, catalytic polypeptide-like 3G	hsa:60489	0.891167	0.356928	1.72963
APOBEC3H	apolipoprotein B mRNA editing enzyme, catalytic polypeptide-like 3H	hsa:164668	0.0291225	0.109479	0.121934
APOBR	apolipoprotein B receptor	hsa:55911	0.45921	0.357371	0.371044
APOC1	apolipoprotein C-I	hsa:341	3.54534	1.46979	4.21739
APOC1P1	apolipoprotein C-I pseudogene 1		3.89939	1.70589	0.865167
APOC3	apolipoprotein C-III	hsa:345	0	0.129279	0
APOC4-APOC2	APOC4-APOC2 readthrough		1.08956	0.850691	0.105275
APOD	apolipoprotein D	hsa:347	3.35234	0.813049	18.3827
APOE	apolipoprotein E	hsa:348	1.00969	0.739668	10.4278
APOF	apolipoprotein F	hsa:319	0.403951	0.149589	0.106023
APOH	apolipoprotein H (beta-2-glycoprotein I)	hsa:350	0.0508735	0	0
APOL1	apolipoprotein L, 1	hsa:8542	13.9071	5.06637	4.87159
APOL2	apolipoprotein L, 2	hsa:23780	4.267	1.24563	2.88581
APOL3	apolipoprotein L, 3	hsa:80833	1.75424	0.315256	0.859893
APOL4	apolipoprotein L, 4	hsa:80832	4.09668	1.11985	1.23502
APOL5	apolipoprotein L, 5	hsa:80831	0.148711	0.0479179	0.0355797
APOL6	apolipoprotein L, 6	hsa:80830	2.4205	0.589753	1.21866
APOLD1	apolipoprotein L domain containing 1	hsa:81575	3.83857	0.492047	0.839589
APOM	apolipoprotein M	hsa:55937	0.469336	0.192475	0.821762
APOO	apolipoprotein O	hsa:79135	0.318844	0.18988	1.95244
APOOL	apolipoprotein O-like	hsa:139322	1.70809	0.367302	0.446999
APOPT1	apoptogenic 1	hsa:84334	4.95966	1.55604	3.36603
APP	amyloid beta (A4) precursor protein	hsa:351	35.6396	5.79967	180.253
APPBP2	amyloid beta precursor protein (cytoplasmic tail) binding protein 2	hsa:10513	0.663607	0.115411	0.529988
APPL1	adaptor protein, phosphotyrosine interaction, PH domain and leucine zipper containing 1	hsa:26060	0.171372	0.0227375	0.164608
APPL2	adaptor protein, phosphotyrosine interaction, PH domain and leucine zipper containing 2	hsa:55198	0.92689	0.234664	1.41769
APRT	adenine phosphoribosyltransferase	hsa:353	0.453931	0.409545	11.5555
APTX	aprataxin	hsa:54840	3.38472	0.877956	1.73096
AQP1	aquaporin 1 (Colton blood group)	hsa:358	9.31614	0.801898	1.22122
AQP10	aquaporin 10	hsa:89872	0.272916	0.166718	0
AQP11	aquaporin 11	hsa:282679	0.19865	0.0853456	0.249521
AQP12A	aquaporin 12A	hsa:375318	0	0.0317832	0
AQP12B	aquaporin 12B	hsa:653437	0	0.0309273	0
AQP2	aquaporin 2 (collecting duct)	hsa:359	0.116964	0.0384734	0.0367291
AQP3	aquaporin 3 (Gill blood group)	hsa:360	0.963347	0.515598	2.18765
AQP4	aquaporin 4	hsa:361	1.35045	0.238383	0.668677
AQP5	aquaporin 5	hsa:362	0.234867	0.252264	5.00117
AQP6	aquaporin 6, kidney specific	hsa:363	5.3878	1.76981	0.928553
AQP7	aquaporin 7	hsa:364	0.208771	0.164584	0.0203677
AQP7P1	aquaporin 7 pseudogene 1		4.17174	1.80691	0.412956
AQP7P2	aquaporin 7 pseudogene 2		0.218497	0.111528	0.0268575
AQP7P3	aquaporin 7 pseudogene 3		0.461125	0.0866741	0.0965351
AQP7P4	aquaporin 7 pseudogene 4		0.28762	0.164419	0.0557338
AQP8	aquaporin 8	hsa:343	0.794101	0.193161	0.0782318
AQP9	aquaporin 9	hsa:366	0.171911	0.015206	0.059276
AQPEP	laeverin	hsa:206338	0.0528882	0.029823	0.011072
AQR	aquarius homolog (mouse)	hsa:9716	0.926108	0.108513	0.750333
AR	androgen receptor	hsa:367	0.387029	0.0495757	0.0336097
ARAF	v-raf murine sarcoma 3611 viral oncogene homolog	hsa:369	1.12602	0.561333	7.67659
ARAF2P	v-raf murine sarcoma 3611 viral oncogene homolog 2, pseudogene		0.615797	0.124216	0
ARAF3P	v-raf murine sarcoma 3611 viral oncogene homolog 3, pseudogene		0.585182	0.101531	0
ARAP1	ArfGAP with RhoGAP domain, ankyrin repeat and PH domain 1	hsa:116985	0.695794	0.47842	2.75389
ARAP2	ArfGAP with RhoGAP domain, ankyrin repeat and PH domain 2	hsa:116984	0.43571	0.0686376	0.347485
ARAP3	ArfGAP with RhoGAP domain, ankyrin repeat and PH domain 3	hsa:64411	1.13211	0.554355	0.700072
ARC	activity-regulated cytoskeleton-associated protein	hsa:23237	0.0726628	0	0.060847
ARCN1	archain 1	hsa:372	9.6865	2.30941	8.38977
AREG	amphiregulin	hsa:374	0.937708	0.018553	3.26488
AREGB	amphiregulin B	hsa:727738	0.59667	0	0.974307
ARF1	ADP-ribosylation factor 1	hsa:375	8.86713	5.36503	123.56
ARF1P1	ADP-ribosylation factor 1 pseudogene 1		0.380216	0.161576	0
ARF1P3	ADP-ribosylation factor 1 pseudogene 3		0	0.223866	0
ARF3	ADP-ribosylation factor 3	hsa:377	2.49613	0.649382	7.78954
ARF4	ADP-ribosylation factor 4	hsa:378	0.895417	0.0924026	2.42586
ARF4P1	ADP-ribosylation factor 4 pseudogene 1		0	0	0
ARF4P2	ADP-ribosylation factor 4 pseudogene 2		3.14411	0.923215	0.471554
ARF4P4	ADP-ribosylation factor 4 pseudogene 4		0.125152	0.0156825	0.0209601
ARF4P5	ADP-ribosylation factor 4 pseudogene 5		0.0340955	0	0
ARF5	ADP-ribosylation factor 5	hsa:381	0.473852	0.272438	2.84761
ARF6	ADP-ribosylation factor 6	hsa:382	1.23703	0.227412	13.6514
ARFGAP1	ADP-ribosylation factor GTPase activating protein 1	hsa:55738	0.366594	0.431104	7.98152
ARFGAP2	ADP-ribosylation factor GTPase activating protein 2	hsa:84364	0.5407	0.250169	1.81981
ARFGAP3	ADP-ribosylation factor GTPase activating protein 3	hsa:26286	0.93816	0.145936	4.55109
ARFGEF1	ADP-ribosylation factor guanine nucleotide-exchange factor 1 (brefeldin A-inhibited)	hsa:10565	1.48836	0.187564	1.12241
ARFGEF2	ADP-ribosylation factor guanine nucleotide-exchange factor 2 (brefeldin A-inhibited)	hsa:10564	1.67948	0.301011	1.27284
ARFIP1	ADP-ribosylation factor interacting protein 1	hsa:27236	0.758397	0.048186	1.12703
ARFIP2	ADP-ribosylation factor interacting protein 2	hsa:23647	2.82748	1.30735	1.59502
ARFRP1	ADP-ribosylation factor related protein 1	hsa:10139	0.0696947	0.131	8.92932
ARG1	arginase, liver	hsa:383	0.926746	0.139355	0.825935
ARG2	arginase, type II	hsa:384	0.663114	0.0695668	0.439062
ARGFX	arginine-fifty homeobox	hsa:503582	3.99648	1.16846	0.718042
ARGFXP1	arginine-fifty homeobox pseudogene 1		0.965989	0.243142	0.0893917
ARGLU1	arginine and glutamate rich 1	hsa:55082	3.82087	1.66592	6.41371
ARHGAP1	Rho GTPase activating protein 1	hsa:392	7.66699	3.05871	10.8407
ARHGAP10	Rho GTPase activating protein 10	hsa:79658	1.42951	0.172866	0.971037
ARHGAP11A	Rho GTPase activating protein 11A	hsa:9824	1.97535	0.661535	1.98803
ARHGAP11B	Rho GTPase activating protein 11B	hsa:89839	0.585758	0.259724	1.84632
ARHGAP12	Rho GTPase activating protein 12	hsa:94134	0.754219	0.0550543	0.760341
ARHGAP15	Rho GTPase activating protein 15	hsa:55843	0.521027	0.104462	0
ARHGAP16P	Rho GTPase activating protein 16 pseudogene		0.0782318	0	0
ARHGAP17	Rho GTPase activating protein 17	hsa:55114	1.43969	0.330009	3.25653
ARHGAP18	Rho GTPase activating protein 18	hsa:93663	2.16527	0.15098	1.06012
ARHGAP19-SLIT1	ARHGAP19-SLIT1 readthrough		0.301035	0.0796358	0.0466821
ARHGAP20	Rho GTPase activating protein 20	hsa:57569	0.736194	0.0763458	0.127548
ARHGAP21	Rho GTPase activating protein 21	hsa:57584	6.04426	0.64416	4.00307
ARHGAP22	Rho GTPase activating protein 22	hsa:58504	0.135175	0.101631	0.330149
ARHGAP23	Rho GTPase activating protein 23	hsa:57636	0.405189	0.133524	1.28429
ARHGAP24	Rho GTPase activating protein 24	hsa:83478	1.59194	0.173106	0.275429
ARHGAP25	Rho GTPase activating protein 25	hsa:9938	1.12052	0.260398	0.392385
ARHGAP26	Rho GTPase activating protein 26	hsa:23092	4.91326	1.58099	2.29277
ARHGAP27	Rho GTPase activating protein 27	hsa:201176	1.3559	0.352396	6.05553
ARHGAP28	Rho GTPase activating protein 28	hsa:79822	0.408505	0.0581064	0.0600946
ARHGAP29	Rho GTPase activating protein 29	hsa:9411	1.25656	0.0529057	1.10274
ARHGAP30	Rho GTPase activating protein 30	hsa:257106	2.07047	0.442171	2.68501
ARHGAP31	Rho GTPase activating protein 31	hsa:57514	2.27637	0.341161	1.35683
ARHGAP32	Rho GTPase activating protein 32	hsa:9743	1.54696	0.288499	5.06778
ARHGAP33	Rho GTPase activating protein 33	hsa:115703	0.0724094	0.114326	0.509332
ARHGAP35	Rho GTPase activating protein 35	hsa:2909	1.98302	0.58397	10.8497
ARHGAP36	Rho GTPase activating protein 36	hsa:158763	0.138547	0.104166	0.0331478
ARHGAP39	Rho GTPase activating protein 39	hsa:80728	0.0474925	0.0312438	0.974356
ARHGAP4	Rho GTPase activating protein 4	hsa:393	0.235554	0.292898	3.11048
ARHGAP40	Rho GTPase activating protein 40	hsa:343578	0.258347	0.445129	4.95771
ARHGAP42	Rho GTPase activating protein 42	hsa:143872	0.4693	0.0290008	0.36607
ARHGAP42P1			0.70731	0.356713	0.153368
ARHGAP42P2			0.0147212	0	0.0197238
ARHGAP42P3			16.3481	1.60374	5.21037
ARHGAP42P4			2.97463	0.952732	0.540129
ARHGAP42P5			0.0718599	0.0146872	0
ARHGAP44	Rho GTPase activating protein 44	hsa:9912	1.06952	0.226664	0.39671
ARHGAP5	Rho GTPase activating protein 5	hsa:394	1.25487	0.0430483	10.4189
ARHGAP5-AS1	ARHGAP5 antisense RNA 1 (non-protein coding)		0.405419	0.143442	6.25067
ARHGAP6	Rho GTPase activating protein 6	hsa:395	1.58428	0.26523	0.347139
ARHGAP9	Rho GTPase activating protein 9	hsa:64333	0.752857	0.813676	1.11311
ARHGDIA	Rho GDP dissociation inhibitor (GDI) alpha	hsa:396	1.36044	1.15232	24.7743
ARHGDIB	Rho GDP dissociation inhibitor (GDI) beta	hsa:397	20.3245	3.79663	15.9886
ARHGDIG	Rho GDP dissociation inhibitor (GDI) gamma	hsa:398	0	0	0.0271569
ARHGEF1	Rho guanine nucleotide exchange factor (GEF) 1	hsa:9138	1.17725	1.69646	11.953
ARHGEF10	Rho guanine nucleotide exchange factor (GEF) 10	hsa:9639	3.2074	0.5546	2.37928
ARHGEF10L	Rho guanine nucleotide exchange factor (GEF) 10-like	hsa:55160	0.278712	0.194216	1.56542
ARHGEF11	Rho guanine nucleotide exchange factor (GEF) 11	hsa:9826	1.65181	1.06208	4.52755
ARHGEF12	Rho guanine nucleotide exchange factor (GEF) 12	hsa:23365	2.99493	0.378423	1.65711
ARHGEF15	Rho guanine nucleotide exchange factor (GEF) 15	hsa:22899	1.02462	0.349665	0.438128
ARHGEF16	Rho guanine nucleotide exchange factor (GEF) 16	hsa:27237	0.0315594	0.0949118	2.58989
ARHGEF17	Rho guanine nucleotide exchange factor (GEF) 17	hsa:9828	1.34116	0.787866	3.21205
ARHGEF18	Rho/Rac guanine nucleotide exchange factor (GEF) 18	hsa:23370	0.46234	0.308009	3.82257
ARHGEF19	Rho guanine nucleotide exchange factor (GEF) 19	hsa:128272	0.262228	0.280568	1.86648
ARHGEF2	Rho/Rac guanine nucleotide exchange factor (GEF) 2	hsa:9181	2.24425	0.384734	1.34061
ARHGEF25	Rho guanine nucleotide exchange factor (GEF) 25	hsa:115557	0.76102	0.623259	0.637269
ARHGEF26	Rho guanine nucleotide exchange factor (GEF) 26	hsa:26084	2.9344	0.53407	0.603758
ARHGEF26-AS1	ARHGEF26 antisense RNA 1 (non-protein coding)		18.6105	1.63468	6.63202
ARHGEF3	Rho guanine nucleotide exchange factor (GEF) 3	hsa:50650	1.93925	0.309278	1.72233
ARHGEF33	Rho guanine nucleotide exchange factor (GEF) 33	hsa:100271715	0.149057	0.0213463	0.0534936
ARHGEF35	Rho guanine nucleotide exchange factor (GEF) 35	hsa:445328	1.42828	0.536925	2.5213
ARHGEF37	Rho guanine nucleotide exchange factor (GEF) 37	hsa:389337	0.332811	0.174684	1.31458
ARHGEF38	Rho guanine nucleotide exchange factor (GEF) 38	hsa:54848	0.655113	0.126294	0.478252
ARHGEF4	Rho guanine nucleotide exchange factor (GEF) 4	hsa:50649	0.236818	0.129492	1.14779
ARHGEF40	Rho guanine nucleotide exchange factor (GEF) 40	hsa:55701	0.694053	0.345077	1.28425
ARHGEF5	Rho guanine nucleotide exchange factor (GEF) 5	hsa:7984	1.28403	0.779851	4.51147
ARHGEF6	Rac/Cdc42 guanine nucleotide exchange factor (GEF) 6	hsa:9459	2.0658	0.209123	0.410027
ARHGEF7	Rho guanine nucleotide exchange factor (GEF) 7	hsa:8874	1.70856	0.719199	4.44498
ARHGEF9	Cdc42 guanine nucleotide exchange factor (GEF) 9	hsa:23229	2.43301	0.582144	2.45117
ARID1A	AT rich interactive domain 1A (SWI-like)	hsa:8289	3.25245	1.24943	17.6316
ARID1B	AT rich interactive domain 1B (SWI1-like)	hsa:57492	1.20448	0.498075	4.87323
ARID2	AT rich interactive domain 2 (ARID, RFX-like)	hsa:196528	1.29906	0.360835	1.00925
ARID3A	AT rich interactive domain 3A (BRIGHT-like)	hsa:1820	0.0108217	0.219679	0.534653
ARID3B	AT rich interactive domain 3B (BRIGHT-like)	hsa:10620	0.907626	0.352031	2.12297
ARID3C	AT rich interactive domain 3C (BRIGHT-like)	hsa:138715	0.221909	0.129766	0
ARID4A	AT rich interactive domain 4A (RBP1-like)	hsa:5926	2.89301	0.0784195	2.50072
ARID4B	AT rich interactive domain 4B (RBP1-like)	hsa:51742	2.89771	0.292594	4.36639
ARID5A	AT rich interactive domain 5A (MRF1-like)	hsa:10865	0.720116	0.208238	1.50754
ARID5B	AT rich interactive domain 5B (MRF1-like)	hsa:84159	3.74704	0.679717	2.9541
ARIH1	ariadne homolog, ubiquitin-conjugating enzyme E2 binding protein, 1 (Drosophila)	hsa:25820	0.884313	0.0699863	0.594359
ARIH2	ariadne homolog 2 (Drosophila)	hsa:10425	1.91451	0.640372	1.51582
ARIH2P1	ariadne homolog 2 pseudogene 1		0.19479	0	0
ARL1	ADP-ribosylation factor-like 1	hsa:400	0.371162	0.135951	0.741155
ARL10	ADP-ribosylation factor-like 10	hsa:285598	0.10162	0.0382015	0.0638216
ARL11	ADP-ribosylation factor-like 11	hsa:115761	1.45435	0.384847	0.316371
ARL13A	ADP-ribosylation factor-like 13A	hsa:392509	0.396142	0.0350399	0.0195132
ARL13B	ADP-ribosylation factor-like 13B	hsa:200894	0.70493	0.0403262	0.583884
ARL14	ADP-ribosylation factor-like 14	hsa:80117	0	0	0
ARL14EP			0.707644	0	0.766009
ARL14EPL			1.68926	0.286214	1.33488
ARL15	ADP-ribosylation factor-like 15	hsa:54622	0.294927	0.0646744	0.123484
ARL16	ADP-ribosylation factor-like 16	hsa:339231	4.50312	1.03394	1.67437
ARL2-SNX15	ARL2-SNX15 readthrough		11.2092	4.05743	6.21664
ARL2BP	ADP-ribosylation factor-like 2 binding protein	hsa:23568	0.756464	0.196874	0.925818
ARL2BPP1	ADP-ribosylation factor-like 2 binding protein pseudogene 1		0.0779325	0	0
ARL2BPP10			8.6446	2.99382	1.14364
ARL2BPP2	ADP-ribosylation factor-like 2 binding protein pseudogene 2		0.179001	0	0
ARL2BPP3	ADP-ribosylation factor-like 2 binding protein pseudogene 3		0.107758	0	0
ARL2BPP4	ADP-ribosylation factor-like 2 binding protein pseudogene 4		0.088166	0	0.0369146
ARL2BPP5			0.190538	0	0
ARL2BPP6			0.29262	0.0440012	0
ARL2BPP7	ADP-ribosylation factor-like 2 binding protein pseudogene 7		0.141798	0.0473825	0
ARL2BPP8	ADP-ribosylation factor-like 2 binding protein pseudogene 8		0.173774	0.0130652	0.0291033
ARL3	ADP-ribosylation factor-like 3	hsa:403	0.457375	0.0474314	0.277345
ARL4A	ADP-ribosylation factor-like 4A	hsa:10124	0.153618	0.0461991	0.403066
ARL4C	ADP-ribosylation factor-like 4C	hsa:10123	0.243848	0.240629	5.29631
ARL4D	ADP-ribosylation factor-like 4D	hsa:379	0.327661	0.144913	1.06524
ARL5A	ADP-ribosylation factor-like 5A	hsa:26225	0.250643	0.0362396	0.6902
ARL5AP1			6.71585	1.22444	1.37416
ARL5AP4			0.0887494	0.00741402	0.0206438
ARL5B	ADP-ribosylation factor-like 5B	hsa:221079	0.621375	0.0575976	0.648633
ARL5C	ADP-ribosylation factor-like 5C	hsa:390790	0.0973949	0.0488175	0.108743
ARL6	ADP-ribosylation factor-like 6	hsa:84100	0.39447	0.0494304	0.146811
ARL6IP1	ADP-ribosylation factor-like 6 interacting protein 1	hsa:23204	1.17394	0.213048	5.35591
ARL6IP4	ADP-ribosylation-like factor 6 interacting protein 4	hsa:51329	0.814051	0.731052	7.36589
ARL6IP5	ADP-ribosylation-like factor 6 interacting protein 5	hsa:10550	1.76579	0.15111	2.57261
ARL6IP6	ADP-ribosylation-like factor 6 interacting protein 6	hsa:151188	0.345925	0.0894038	0.525034
ARL8A	ADP-ribosylation factor-like 8A	hsa:127829	0.459519	0.204734	0.655578
ARL8B	ADP-ribosylation factor-like 8B	hsa:55207	0.972263	0.0769469	1.67974
ARL9	ADP-ribosylation factor-like 9	hsa:132946	0	0.0549489	0.183602
ARMC1	armadillo repeat containing 1	hsa:55156	0.331405	0.105707	0.521391
ARMC10	armadillo repeat containing 10	hsa:83787	6.70847	2.19221	3.1089
ARMC10P1	armadillo repeat containing 10 pseudogene 1		5.68532	1.72093	1.18647
ARMC12	armadillo repeat containing 12	hsa:221481	0.731725	0.157185	0.043767
ARMC2	armadillo repeat containing 2	hsa:84071	0.796633	0.235541	0.217367
ARMC3	armadillo repeat containing 3	hsa:219681	0.130554	0.0408986	0.0455517
ARMC4	armadillo repeat containing 4	hsa:55130	0.359205	0.0385812	0.0358088
ARMC5	armadillo repeat containing 5	hsa:79798	0.45775	0.235087	0.731836
ARMC6	armadillo repeat containing 6	hsa:93436	0.218211	0.0193014	1.5908
ARMC7	armadillo repeat containing 7	hsa:79637	0.100586	0.0540185	0.469281
ARMC8	armadillo repeat containing 8	hsa:25852	1.84788	0.296704	1.19071
ARMC9	armadillo repeat containing 9	hsa:80210	0.661126	0.2796	1.21104
ARMCX1	armadillo repeat containing, X-linked 1	hsa:51309	0.784785	0.418392	0.57353
ARMCX2	armadillo repeat containing, X-linked 2	hsa:9823	0.491677	0.0903631	1.10708
ARMCX3-AS1	ARMCX3 antisense RNA 1 (non-protein coding)	hsa:100128574	1.03435	0.293333	1.17766
ARMCX4	armadillo repeat containing, X-linked 4		1.31267	0.284633	0.203304
ARMCX5	armadillo repeat containing, X-linked 5	hsa:64860	1.49646	0.320628	0.52592
ARMCX6	armadillo repeat containing, X-linked 6	hsa:54470	0.710087	0.166096	0.647473
ARMS2	age-related maculopathy susceptibility 2	hsa:387715	0.0378088	0	0
ARNT	aryl hydrocarbon receptor nuclear translocator	hsa:405	1.46903	0.390096	1.50235
ARNT2	aryl-hydrocarbon receptor nuclear translocator 2	hsa:9915	0.763855	0.315167	0.401727
ARNTL	aryl hydrocarbon receptor nuclear translocator-like	hsa:406	0.404268	0.139652	0.347678
ARNTL2	aryl hydrocarbon receptor nuclear translocator-like 2	hsa:56938	2.67016	1.00773	1.50345
ARPC1A	actin related protein 2/3 complex, subunit 1A, 41kDa	hsa:10552	1.40676	0.657472	19.7634
ARPC1B	actin related protein 2/3 complex, subunit 1B, 41kDa	hsa:10095	1.31968	0.681211	32.3442
ARPC2	actin related protein 2/3 complex, subunit 2, 34kDa	hsa:10109	13.7346	2.79177	15.7413
ARPC3	actin related protein 2/3 complex, subunit 3, 21kDa	hsa:10094	1.45145	0.5976	2.44532
ARPC3P2	actin related protein 2/3 complex, subunit 3 pseudogene 2		0.115281	0	0
ARPC3P3	actin related protein 2/3 complex, subunit 3 pseudogene 3		0.0389166	0.0292594	0.0977649
ARPC3P5	actin related protein 2/3 complex, subunit 3 pseudogene 5		0.356147	0	0.0331371
ARPC4	actin related protein 2/3 complex, subunit 4, 20kDa	hsa:10093	3.42121	1.08497	7.85997
ARPC5	actin related protein 2/3 complex, subunit 5, 16kDa	hsa:10092	1.24483	0.286282	5.16296
ARPC5L	actin related protein 2/3 complex, subunit 5-like	hsa:81873	0.327849	0.201676	1.37268
ARPP19	cAMP-regulated phosphoprotein, 19kDa	hsa:10776	5.48311	1.30372	2.61022
ARPP21	cAMP-regulated phosphoprotein, 21kDa	hsa:10777	0.607711	0.246585	0.823917
ARR3	arrestin 3, retinal (X-arrestin)	hsa:407	0.210043	0.0175467	0.117258
ARRB1	arrestin, beta 1	hsa:408	2.18385	0.303267	6.07986
ARRB2	arrestin, beta 2	hsa:409	1.8111	0.500994	1.60244
ARRDC1	arrestin domain containing 1	hsa:92714	0.267643	0.244347	3.02563
ARRDC2	arrestin domain containing 2	hsa:27106	0.568645	0.263798	1.21577
ARRDC3	arrestin domain containing 3	hsa:57561	1.98231	0.242879	2.33624
ARRDC3-AS1			3.24376	0.802495	0.726795
ARRDC4	arrestin domain containing 4	hsa:91947	0.285439	0.0508281	0.119512
ARRDC5	arrestin domain containing 5	hsa:645432	0.335709	0.266425	0.187413
ARSA	arylsulfatase A	hsa:410	6.8331	2.53845	2.69092
ARSB	arylsulfatase B	hsa:411	1.06809	0.249495	1.12345
ARSD	arylsulfatase D	hsa:414	1.34387	0.299129	0.561849
ARSDP1	arylsulfatase D pseudogene 1		1.2491	0.358958	0.199899
ARSE	arylsulfatase E (chondrodysplasia punctata 1)	hsa:415	0.302743	0.0724237	0.0806634
ARSEP1	arylsulfatase E pseudogene 1		1.60711	0.436688	0.210919
ARSF	arylsulfatase F	hsa:416	0.410849	0.126868	0.0614357
ARSFP1	arylsulfatase F pseudogene 1		1.81969	0.617329	0.284317
ARSG	arylsulfatase G	hsa:22901	0.93744	0.149255	1.37606
ARSH	arylsulfatase family, member H	hsa:347527	0.289397	0.149589	0
ARSI	arylsulfatase family, member I	hsa:340075	0.106108	0.0507675	0.0403881
ARSJ	arylsulfatase family, member J	hsa:79642	0.404889	0.201307	1.97414
ARSK	arylsulfatase family, member K	hsa:153642	1.3197	0.314717	0.321207
ART1	ADP-ribosyltransferase 1	hsa:417	0.0698541	0.0700264	0.058495
ART2P	ADP-ribosyltransferase 2 (RT6 antigen homolog, rat), pseudogene		0.354197	0	0
ART3	ADP-ribosyltransferase 3	hsa:419	0.0795043	0.0896629	0.0832199
ART4	ADP-ribosyltransferase 4 (Dombrock blood group)	hsa:420	0.133696	0.0167532	0.0186592
ART5	ADP-ribosyltransferase 5	hsa:116969	0.122296	0.0551689	0
ARTN	artemin	hsa:9048	0.22125	0.166347	0.413299
ARV1	ARV1 homolog (S. cerevisiae)	hsa:64801	0.380548	0	1.15074
ARVCF	armadillo repeat gene deleted in velocardiofacial syndrome	hsa:421	0.121108	0.250401	4.02489
ARVP6125	uncharacterized LOC442092		5.55262	1.32074	0.4227
ARX	aristaless related homeobox	hsa:170302	0.0956	0.0718768	0.115634
ASAH1	N-acylsphingosine amidohydrolase (acid ceramidase) 1	hsa:427	1.56879	0.216091	1.68473
ASAH2	N-acylsphingosine amidohydrolase (non-lysosomal ceramidase) 2	hsa:56624	0.220129	0.082752	0.141937
ASAH2B	N-acylsphingosine amidohydrolase (non-lysosomal ceramidase) 2B	hsa:653308	0.0322252	0.0121143	0.114686
ASAH2C	N-acylsphingosine amidohydrolase (non-lysosomal ceramidase) 2C		0.0266157	0.0280154	0.0980658
ASAP1	ArfGAP with SH3 domain, ankyrin repeat and PH domain 1	hsa:50807	4.43364	1.22965	9.00177
ASAP2	ArfGAP with SH3 domain, ankyrin repeat and PH domain 2	hsa:8853	0.951166	0.112493	1.4319
ASAP3	ArfGAP with SH3 domain, ankyrin repeat and PH domain 3	hsa:55616	0.347742	0.255887	1.05945
ASB1	ankyrin repeat and SOCS box containing 1	hsa:51665	0.464972	0.161349	0.995867
ASB10	ankyrin repeat and SOCS box containing 10	hsa:136371	0.105464	0.11894	0
ASB11	ankyrin repeat and SOCS box containing 11	hsa:140456	3.151	1.03259	0.379294
ASB12	ankyrin repeat and SOCS box containing 12	hsa:142689	0.661552	0.337513	0.0791394
ASB13	ankyrin repeat and SOCS box containing 13	hsa:79754	0.425699	0.269526	1.773
ASB14	ankyrin repeat and SOCS box containing 14	hsa:142686	0.596558	0.0868106	0.0886299
ASB15	ankyrin repeat and SOCS box containing 15	hsa:142685	0.643504	0.0679043	0
ASB16	ankyrin repeat and SOCS box containing 16	hsa:92591	0.0285643	0.010738	0.107637
ASB17	ankyrin repeat and SOCS box containing 17	hsa:127247	0	0	0
ASB18	ankyrin repeat and SOCS box containing 18	hsa:401036	0.0872221	0.0491834	0
ASB2	ankyrin repeat and SOCS box containing 2	hsa:51676	0.241672	0.0908504	0.183976
ASB3	ankyrin repeat and SOCS box containing 3	hsa:51130	2.87652	0.543568	3.01417
ASB4	ankyrin repeat and SOCS box containing 4	hsa:51666	0.459361	0.156168	0.15721
ASB5	ankyrin repeat and SOCS box containing 5	hsa:140458	0.020158	0.00757791	0
ASB6	ankyrin repeat and SOCS box containing 6	hsa:140459	5.91434	2.46914	3.04598
ASB7	ankyrin repeat and SOCS box containing 7	hsa:140460	0.332261	0.0601395	0.329755
ASB8	ankyrin repeat and SOCS box containing 8	hsa:140461	4.88088	1.41228	1.25804
ASB9	ankyrin repeat and SOCS box containing 9	hsa:140462	0.587792	0.518533	0.0918793
ASB9P1	ankyrin repeat and SOCS box containing 9 pseudogene 1		0.234996	0.0424037	0.0157427
ASCC1	activating signal cointegrator 1 complex subunit 1	hsa:51008	0.68748	0.199803	0.33864
ASCC2	activating signal cointegrator 1 complex subunit 2	hsa:84164	1.43928	0.6509	23.8782
ASCC3	activating signal cointegrator 1 complex subunit 3	hsa:10973	1.15486	0.290436	4.99708
ASCL1	achaete-scute complex homolog 1 (Drosophila)	hsa:429	0.307463	0.166439	0.0926877
ASCL2	achaete-scute complex homolog 2 (Drosophila)	hsa:430	0	0.0993776	0
ASCL3	achaete-scute complex homolog 3 (Drosophila)	hsa:56676	0.234996	0	0
ASCL4	achaete-scute complex homolog 4 (Drosophila)	hsa:121549	0	0.0101631	0
ASF1B	ASF1 anti-silencing function 1 homolog B (S. cerevisiae)	hsa:55723	0.247079	0.026538	2.86705
ASGR1	asialoglycoprotein receptor 1	hsa:432	0.374435	0.0827997	0.147552
ASGR2	asialoglycoprotein receptor 2	hsa:433	0.356147	0.148761	0.0662741
ASH1L	ash1 (absent, small, or homeotic)-like (Drosophila)	hsa:55870	2.37152	0.298471	1.92505
ASH1L-AS1			0.311095	0.152033	1.21787
ASH2L	ash2 (absent, small, or homeotic)-like (Drosophila)	hsa:9070	0.88939	0.256589	1.80995
ASIC1	amiloride-sensitive cation channel 2, neuronal	hsa:41	0.150529	0.0357396	0.172491
ASIC2	amiloride-sensitive cation channel 1, neuronal	hsa:40	0.942256	0.34995	0.337478
ASIC3	amiloride-sensitive cation channel 3	hsa:9311	0.133171	0.0800999	0.936736
ASIC4	amiloride-sensitive cation channel 4, pituitary	hsa:55515	0.139643	0.0484571	0.0629651
ASIC5			0.108332	0	0
ASIP	agouti signaling protein	hsa:434	0.0523108	0	0
ASL	argininosuccinate lyase	hsa:435	0.883208	0.343877	11.3447
ASMTL-AS1	ASMTL antisense RNA 1 (non-protein coding)		3.61135	1.41479	2.68143
ASNA1	arsA arsenite transporter, ATP-binding, homolog 1 (bacterial)	hsa:439	0.930806	0.233275	6.69524
ASNS	asparagine synthetase (glutamine-hydrolyzing)	hsa:440	1.13849	0.544711	1.3867
ASNSD1	asparagine synthetase domain containing 1	hsa:54529	0.197812	0.0743623	0.621169
ASNSP1	asparagine synthetase pseudogene 1		0.117952	0.0197071	0.0109746
ASNSP2	asparagine synthetase pseudogene 2		1.2729	0.441705	0
ASNSP3	asparagine synthetase pseudogene 3		0	0	0.193655
ASNSP4	asparagine synthetase pseudogene 4		0.0289295	0	0
ASNSP5			1.6972	0	0
ASPA	aspartoacylase	hsa:443	0.293963	0	0
ASPDH	aspartate dehydrogenase domain containing	hsa:554235	0.252178	0.243771	0.211171
ASPG	asparaginase homolog (S. cerevisiae)	hsa:374569	0.0154916	0.0116474	0.0778351
ASPH	aspartate beta-hydroxylase	hsa:444	5.21057	0.384314	9.87834
ASPHD1	aspartate beta-hydroxylase domain containing 1	hsa:253982	0.206695	0.108782	0.225009
ASPHD2	aspartate beta-hydroxylase domain containing 2	hsa:57168	0.0737688	0.0901275	0.254814
ASPM	asp (abnormal spindle) homolog, microcephaly associated (Drosophila)	hsa:259266	0.232881	0.0337526	1.91488
ASPRV1	aspartic peptidase, retroviral-like 1	hsa:151516	0.19646	0.0422024	0.0235019
ASPSCR1	alveolar soft part sarcoma chromosome region, candidate 1	hsa:79058	0.232064	0.211865	1.91551
ASRGL1	asparaginase like 1	hsa:80150	0.417414	0.235375	0.360461
ASS1	argininosuccinate synthase 1	hsa:445	0.289295	0.385297	2.99008
ASS1P1	argininosuccinate synthetase 1 pseudogene 1		0.51141	0.420777	0.113122
ASS1P10	argininosuccinate synthetase 1 pseudogene 10		0.135776	0	0
ASS1P11	argininosuccinate synthetase 1 pseudogene 11		0.1767	0.0295227	0.0328815
ASS1P12	argininosuccinate synthetase 1 pseudogene 12		0.565371	0.161235	2.75898
ASS1P13	argininosuccinate synthetase 1 pseudogene 13		0.0785335	0.0147613	0.065763
ASS1P14	argininosuccinate synthetase 1 pseudogene 14		0.156264	0.0146858	0.0163567
ASS1P3	argininosuccinate synthetase 1 pseudogene 3		0.135346	0.276205	0.0647641
ASS1P4	argininosuccinate synthetase 1 pseudogene 4		0.117123	0.0440294	0
ASS1P5	argininosuccinate synthetase 1 pseudogene 5		0.137877	0.0296179	0
ASS1P6	argininosuccinate synthetase 1 pseudogene 6		0	0	0
ASS1P7	argininosuccinate synthetase 1 pseudogene 7		0.156064	0.10267	0.0653431
ASS1P8	argininosuccinate synthetase 1 pseudogene 8		0.204801	0.282296	0
ASS1P9	argininosuccinate synthetase 1 pseudogene 9		0.175236	0.0731952	0.0326091
ASTE1	asteroid homolog 1 (Drosophila)	hsa:28990	0.44757	0.0776551	0.25947
ASTL	astacin-like metallo-endopeptidase (M12 family)	hsa:431705	0.0235722	0.124059	0.197391
ASTN1	astrotactin 1	hsa:460	0.275672	0.059667	0.111925
ASTN2	astrotactin 2	hsa:23245	16.8944	1.6083	4.57607
ASUN	asunder, spermatogenesis regulator homolog (Drosphila)	hsa:55726	0.0718571	0.0617437	0.799432
ASXL1	additional sex combs like 1 (Drosophila)	hsa:171023	0.967828	0.505774	2.54764
ASXL2	additional sex combs like 2 (Drosophila)	hsa:55252	1.68631	0.323367	2.96862
ASXL3	additional sex combs like 3 (Drosophila)	hsa:80816	0.355785	0.0991842	0.0133901
ASZ1	ankyrin repeat, SAM and basic leucine zipper domain containing 1	hsa:136991	0.409511	0.178577	0.164601
ATAD1	ATPase family, AAA domain containing 1	hsa:84896	0.845801	0.0454225	1.07926
ATAD2	ATPase family, AAA domain containing 2	hsa:29028	0.472104	0.0454007	1.3354
ATAD2B	ATPase family, AAA domain containing 2B	hsa:54454	0.843532	0.0714199	0.480454
ATAD3A	ATPase family, AAA domain containing 3A	hsa:55210	0.14652	0.238683	3.72003
ATAD3B	ATPase family, AAA domain containing 3B	hsa:83858	0.119285	0.20769	3.93593
ATAD3C	ATPase family, AAA domain containing 3C	hsa:219293	4.15602	1.36002	1.63795
ATAD5	ATPase family, AAA domain containing 5	hsa:79915	0.249484	0.0845923	1.61806
ATAT1	alpha tubulin acetyltransferase 1	hsa:79969	1.92926	1.10452	3.97215
ATCAY	ataxia, cerebellar, Cayman type	hsa:85300	7.62205	2.65824	1.5142
ATE1	arginyltransferase 1	hsa:11101	0.511694	0.0727843	0.243195
ATF1	activating transcription factor 1	hsa:466	0.390253	0.0550147	0.500403
ATF1P1	activating transcription factor 1 pseudogene 1		22.493	8.02247	6.18201
ATF2	activating transcription factor 2	hsa:1386	1.68988	0.176005	1.75201
ATF3	activating transcription factor 3	hsa:467	4.86376	0.155355	0.94501
ATF4	activating transcription factor 4 (tax-responsive enhancer element B67)	hsa:468	6.65851	1.63369	8.85155
ATF4P1	activating transcription factor 4 pseudogene 1		0.0866039	0.00813914	0.0332388
ATF4P2	activating transcription factor 4 pseudogene 2		0.0866039	0.0244174	0.0332388
ATF4P4	activating transcription factor 4 pseudogene 4		0.262964	0.00859605	0.239351
ATF5	activating transcription factor 5	hsa:22809	0.456564	0.292787	3.24973
ATF6	activating transcription factor 6	hsa:22926	2.4569	0.680957	1.3857
ATF6B	activating transcription factor 6 beta	hsa:1388	1.35464	1.26433	14.8152
ATF7	activating transcription factor 7	hsa:11016	4.59526	1.25215	2.92437
ATF7IP	activating transcription factor 7 interacting protein	hsa:55729	4.40448	0.852516	5.29638
ATF7IP2	activating transcription factor 7 interacting protein 2	hsa:80063	3.26334	0.222479	0.181481
ATG10	ATG10 autophagy related 10 homolog (S. cerevisiae)	hsa:83734	3.96293	1.53164	2.6144
ATG12	ATG12 autophagy related 12 homolog (S. cerevisiae)	hsa:9140	2.13917	0.721417	0.650377
ATG13	ATG13 autophagy related 13 homolog (S. cerevisiae)	hsa:9776	0.54655	0.336566	1.42533
ATG14	ATG14 autophagy related 14 homolog (S. cerevisiae)	hsa:22863	4.58436	1.27523	2.20418
ATG16L1	ATG16 autophagy related 16-like 1 (S. cerevisiae)	hsa:55054	0.733356	0.118151	1.96513
ATG16L2	ATG16 autophagy related 16-like 2 (S. cerevisiae)	hsa:89849	0.939985	0.578232	1.96783
ATG2A	ATG2 autophagy related 2 homolog A (S. cerevisiae)	hsa:23130	0.234886	0.255888	3.35177
ATG2B	ATG2 autophagy related 2 homolog B (S. cerevisiae)	hsa:55102	0.682609	0.101402	0.730645
ATG3	ATG3 autophagy related 3 homolog (S. cerevisiae)	hsa:64422	0.934688	0.11096	2.63645
ATG3P1	ATG3 autophagy related 3 homolog (S. cerevisiae) pseudogene 1		0.0266575	0	0
ATG4A	ATG4 autophagy related 4 homolog A (S. cerevisiae)	hsa:115201	0.330051	0.119111	0.198994
ATG4B	ATG4 autophagy related 4 homolog B (S. cerevisiae)	hsa:23192	0.435209	0.263365	4.12438
ATG4C	ATG4 autophagy related 4 homolog C (S. cerevisiae)	hsa:84938	0.179439	0.0337278	0.22539
ATG4D	ATG4 autophagy related 4 homolog D (S. cerevisiae)	hsa:84971	0.257802	0.121143	0.971461
ATG5	ATG5 autophagy related 5 homolog (S. cerevisiae)	hsa:9474	0.44261	0.0283214	0.867447
ATG7	ATG7 autophagy related 7 homolog (S. cerevisiae)	hsa:10533	0.479449	0.212587	0.627964
ATG9A	ATG9 autophagy related 9 homolog A (S. cerevisiae)	hsa:79065	1.52221	0.77313	15.7979
ATG9B	ATG9 autophagy related 9 homolog B (S. cerevisiae)	hsa:285973	0.300421	0.110426	0.609357
ATHL1	ATH1, acid trehalase-like 1 (yeast)	hsa:80162	0.598277	1.91171	5.33085
ATIC	5-aminoimidazole-4-carboxamide ribonucleotide formyltransferase/IMP cyclohydrolase	hsa:471	0.820908	0.165321	2.5901
ATL1	atlastin GTPase 1	hsa:51062	0.433942	0.179443	0.299787
ATL2	atlastin GTPase 2	hsa:64225	0.34468	0.081836	1.38999
ATL3	atlastin GTPase 3	hsa:25923	0.622907	0.132355	0.652019
ATM	ataxia telangiectasia mutated	hsa:472	1.74645	0.518587	0.724821
ATMIN	ATM interactor	hsa:23300	1.31527	0.172288	3.1123
ATN1	atrophin 1	hsa:1822	2.75234	2.3544	19.2437
ATOH1	atonal homolog 1 (Drosophila)	hsa:474	0.200795	0.0647004	0
ATOH7	atonal homolog 7 (Drosophila)	hsa:220202	0.0804464	0	0
ATOH8	atonal homolog 8 (Drosophila)	hsa:84913	0.343897	0.0901038	0.0392694
ATOX1	ATX1 antioxidant protein 1 homolog (yeast)	hsa:475	0.374841	1.31518	5.0222
ATP10A	ATPase, class V, type 10A	hsa:57194	0.811153	0.241313	2.33584
ATP10B	ATPase, class V, type 10B	hsa:23120	0.104981	0.0607154	0.0371927
ATP10D	ATPase, class V, type 10D	hsa:57205	0.811545	0.291053	0.382751
ATP11A	ATPase, class VI, type 11A	hsa:23250	5.24025	0.571073	8.8025
ATP11B	ATPase, class VI, type 11B	hsa:23200	0.642533	0.0784234	0.49263
ATP11C	ATPase, class VI, type 11C	hsa:286410	0.233707	0.045838	0.391406
ATP12A	ATPase, H+/K+ transporting, nongastric, alpha polypeptide	hsa:479	0.139758	0.00618101	0.00688423
ATP13A1	ATPase type 13A1	hsa:57130	0.742605	0.700879	9.94297
ATP13A2	ATPase type 13A2	hsa:23400	0.198771	0.212673	3.35457
ATP13A3	ATPase type 13A3	hsa:79572	0.525278	0.0564186	1.06824
ATP13A4	ATPase type 13A4	hsa:84239	2.18721	0.268702	0.293287
ATP13A5	ATPase type 13A5	hsa:344905	0.116952	0.0565266	0.0279812
ATP1A1	ATPase, Na+/K+ transporting, alpha 1 polypeptide	hsa:476	3.1603	0.656949	13.4234
ATP1A1OS	ATP1A1 opposite strand		30.1147	5.23129	97.138
ATP1A2	ATPase, Na+/K+ transporting, alpha 2 polypeptide	hsa:477	1.50586	0.48657	0.666388
ATP1A3	ATPase, Na+/K+ transporting, alpha 3 polypeptide	hsa:478	0.297257	0.166023	2.21183
ATP1A4	ATPase, Na+/K+ transporting, alpha 4 polypeptide	hsa:480	0.34941	0.176131	0.0199494
ATP1B1	ATPase, Na+/K+ transporting, beta 1 polypeptide	hsa:481	1.59691	0.261007	12.7676
ATP1B2	ATPase, Na+/K+ transporting, beta 2 polypeptide	hsa:482	2.81321	0.770906	2.10008
ATP1B3	ATPase, Na+/K+ transporting, beta 3 polypeptide	hsa:483	2.08554	0.0867677	1.27012
ATP1B3P1	ATPase, Na+/K+ transporting, beta 3 pseudogene		0.0102515	0	0
ATP1B4	ATPase, Na+/K+ transporting, beta 4 polypeptide	hsa:23439	3.49599	1.22056	0.556574
ATP2A1	ATPase, Ca++ transporting, cardiac muscle, fast twitch 1	hsa:487	0.122408	0.138049	0.93717
ATP2A2	ATPase, Ca++ transporting, cardiac muscle, slow twitch 2	hsa:488	6.17318	0.99381	17.7689
ATP2A3	ATPase, Ca++ transporting, ubiquitous	hsa:489	0.245793	0.369599	0.53081
ATP2B1	ATPase, Ca++ transporting, plasma membrane 1	hsa:490	0.581338	0.0271056	0.800021
ATP2B2	ATPase, Ca++ transporting, plasma membrane 2	hsa:491	0.231797	0.143522	0.693638
ATP2B3	ATPase, Ca++ transporting, plasma membrane 3	hsa:492	0.15703	0.0930194	0.302838
ATP2B4	ATPase, Ca++ transporting, plasma membrane 4	hsa:493	3.7654	0.594447	1.72799
ATP2C1	ATPase, Ca++ transporting, type 2C, member 1	hsa:27032	1.46121	0.159682	1.70735
ATP2C2	ATPase, Ca++ transporting, type 2C, member 2	hsa:9914	0.640773	0.346056	4.96521
ATP4A	ATPase, H+/K+ exchanging, alpha polypeptide	hsa:495	0.214593	0.187157	0.122195
ATP4B	ATPase, H+/K+ exchanging, beta polypeptide	hsa:496	0.061099	0.0306249	0.136436
ATP5A1	ATP synthase, H+ transporting, mitochondrial F1 complex, alpha subunit 1, cardiac muscle	hsa:498	3.09422	0.519599	3.10401
ATP5A1P1	ATP synthase, H+ transporting, mitochondrial F1 complex, alpha subunit 1 pseudogene 1		3.61	1.06701	0.877912
ATP5A1P10	ATP synthase, H+ transporting, mitochondrial F1 complex, alpha subunit 1 pseudogene 10		0.0528487	0.0276113	0.0180598
ATP5A1P2	ATP synthase, H+ transporting, mitochondrial F1 complex, alpha subunit 1 pseudogene 2		0.225181	0	0
ATP5A1P3	ATP synthase, H+ transporting, mitochondrial F1 complex, alpha subunit 1 pseudogene 3		0	0.024831	0
ATP5A1P5	ATP synthase, H+ transporting, mitochondrial F1 complex, alpha subunit 1 pseudogene 5		0.115979	0.00977229	0.0324011
ATP5A1P6	ATP synthase, H+ transporting, mitochondrial F1 complex, alpha subunit 1 pseudogene 6		0.0612996	0.0335494	0.0180227
ATP5A1P7	ATP synthase, H+ transporting, mitochondrial F1 complex, alpha subunit 1 pseudogene 7		0.0712146	0.0175508	0.0180366
ATP5A1P8	ATP synthase, H+ transporting, mitochondrial F1 complex, alpha subunit 1 pseudogene 8		0.0643337	0.0204308	0.0136166
ATP5A1P9	ATP synthase, H+ transporting, mitochondrial F1 complex, alpha subunit 1 pseudogene 9		0.072622	0.0312128	0.0143485
ATP5B	ATP synthase, H+ transporting, mitochondrial F1 complex, beta polypeptide	hsa:506	15.3494	2.1685	22.889
ATP5C1	ATP synthase, H+ transporting, mitochondrial F1 complex, gamma polypeptide 1	hsa:509	0.659936	0.186065	4.00651
ATP5C1P1	ATP synthase, H+ transporting, mitochondrial F1 complex, gamma polypeptide 1 pseudogene 1		0.0279502	0	0
ATP5D	ATP synthase, H+ transporting, mitochondrial F1 complex, delta subunit	hsa:513	0.245378	0.853253	10.2738
ATP5EP1	ATP synthase, H+ transporting, mitochondrial F1 complex, epsilon subunit pseudogene 1		0.0729106	0	0.0610544
ATP5EP2	ATP synthase, H+ transporting, mitochondrial F1 complex, epsilon subunit pseudogene 2		0.083015	0	0
ATP5F1	ATP synthase, H+ transporting, mitochondrial Fo complex, subunit B1	hsa:515	2.80687	0.859334	3.28235
ATP5F1P2	ATP synthase, H+ transporting, mitochondrial Fo complex, subunit B1 pseudogene 2		0	0	0
ATP5F1P3	ATP synthase, H+ transporting, mitochondrial Fo complex, subunit B1 pseudogene 3		0	0	0.033484
ATP5F1P4	ATP synthase, H+ transporting, mitochondrial Fo complex, subunit B1 pseudogene 4		0.0806056	0.0606033	0
ATP5F1P5	ATP synthase, H+ transporting, mitochondrial Fo complex, subunit B1 pseudogene 5		0.0402497	0.0605234	0
ATP5F1P6	ATP synthase, H+ transporting, mitochondrial Fo complex, subunit B1 pseudogene 6		0.119959	0	0.100452
ATP5F1P7	ATP synthase, H+ transporting, mitochondrial Fo complex, subunit B1 pseudogene 7		0	0	0
ATP5G1	ATP synthase, H+ transporting, mitochondrial Fo complex, subunit C1 (subunit 9)	hsa:516	0.794182	0.79614	4.52226
ATP5G1P1	ATP synthase, H+ transporting, mitochondrial Fo complex, subunit C1 (subunit 9) pseudogene 1		0.223397	0.0419902	0.140302
ATP5G1P3	ATP synthase, H+ transporting, mitochondrial Fo complex, subunit C1 (subunit 9) pseudogene 3		1.17331	0.196034	0.145558
ATP5G1P4	ATP synthase, H+ transporting, mitochondrial Fo complex, subunit C1 (subunit 9) pseudogene 4		1.32584	0.581485	1.06398
ATP5G1P7	ATP synthase, H+ transporting, mitochondrial Fo complex, subunit C1 (subunit 9) pseudogene 7		1.72188	0.334089	0.0930248
ATP5G1P8	ATP synthase, H+ transporting, mitochondrial Fo complex, subunit C1 (subunit 9) pseudogene 8		0.19967	0.300244	0.0418003
ATP5G2	ATP synthase, H+ transporting, mitochondrial Fo complex, subunit C2 (subunit 9)	hsa:517	0.44617	0.39465	1.49447
ATP5G2P1	ATP synthase, H+ transporting, mitochondrial Fo complex, subunit C2 (subunit 9) pseudogene 1		0.62641	0.108684	0.0403499
ATP5G2P2	ATP synthase, H+ transporting, mitochondrial Fo complex, subunit C2 (subunit 9) pseudogene 2		0.441325	0.110603	0
ATP5G2P4	ATP synthase, H+ transporting, mitochondrial Fo complex, subunit C2 (subunit 9) pseudogene 4		0.339979	0.146065	0
ATP5G3	ATP synthase, H+ transporting, mitochondrial Fo complex, subunit C3 (subunit 9)	hsa:518	0.408193	0.202275	1.42941
ATP5H	ATP synthase, H+ transporting, mitochondrial Fo complex, subunit d	hsa:10476	2.24956	0.334089	3.3954
ATP5HP1	ATP synthase, H+ transporting, mitochondrial Fo complex, subunit d, pseudogene 1		0.41075	0.0386028	0
ATP5I	ATP synthase, H+ transporting, mitochondrial Fo complex, subunit E	hsa:521	1.17176	0.503422	13.8072
ATP5J	ATP synthase, H+ transporting, mitochondrial Fo complex, subunit F6	hsa:522	0.605941	0.189824	3.573
ATP5J2-PTCD1	ATP5J2-PTCD1 readthrough		3.40037	1.16267	6.45627
ATP5J2P3	ATP synthase, H+ transporting, mitochondrial Fo complex, subunit F2 pseudogene 3		0.119802	0	0
ATP5J2P5	ATP synthase, H+ transporting, mitochondrial Fo complex, subunit F2 pseudogene 5		0	0	0.122401
ATP5JP1	ATP synthase, H+ transporting, mitochondrial Fo complex, subunit F6 pseudogene 1		0	0	0
ATP5LP1	ATP synthase, H+ transporting, mitochondrial Fo complex, subunit g, pseudogene 1		0.809259	0.456331	0.056472
ATP5LP2	ATP synthase, H+ transporting, mitochondrial Fo complex, subunit g, pseudogene 2		0	0.0558848	0
ATP5LP3	ATP synthase, H+ transporting, mitochondrial Fo complex, subunit g, pseudogene 3		3.08845	0.725326	0.504904
ATP5LP4	ATP synthase, H+ transporting, mitochondrial Fo complex, subunit g, pseudogene 4		0	0	0.0833284
ATP5LP5	ATP synthase, H+ transporting, mitochondrial Fo complex, subunit g, pseudogene 5		0.901284	0.237131	0.14622
ATP5O	ATP synthase, H+ transporting, mitochondrial F1 complex, O subunit	hsa:539	1.51611	0.284971	4.91958
ATP5S	ATP synthase, H+ transporting, mitochondrial Fo complex, subunit s (factor B)	hsa:27109	2.12401	0.679546	2.64671
ATP5SL	ATP5S-like	hsa:55101	0.859999	0.249819	5.22111
ATP6	ATP synthase F0 subunit 6	hsa:4508	3227.01	2098.44	4575.58
ATP6AP1	ATPase, H+ transporting, lysosomal accessory protein 1	hsa:537	0.858705	0.284509	13.6989
ATP6AP1L	ATPase, H+ transporting, lysosomal accessory protein 1-like	hsa:92270	0.362725	0.272715	0.472487
ATP6AP2	ATPase, H+ transporting, lysosomal accessory protein 2	hsa:10159	0.719871	0.0338272	1.41912
ATP6V0A1	ATPase, H+ transporting, lysosomal V0 subunit a1	hsa:535	1.40074	0.490354	2.86725
ATP6V0A2	ATPase, H+ transporting, lysosomal V0 subunit a2	hsa:23545	3.56769	1.08313	1.39275
ATP6V0A4	ATPase, H+ transporting, lysosomal V0 subunit a4	hsa:50617	0.191375	0.113594	0.354249
ATP6V0B	ATPase, H+ transporting, lysosomal 21kDa, V0 subunit b	hsa:533	0.597838	0.741649	15.9198
ATP6V0C	ATPase, H+ transporting, lysosomal 16kDa, V0 subunit c	hsa:527	7.39053	4.36427	89.7744
ATP6V0CP3	ATPase, H+ transporting, lysosomal 16kDa, V0 subunit c pseudogene 3		0.049353	0.222636	0
ATP6V0D1	ATPase, H+ transporting, lysosomal 38kDa, V0 subunit d1	hsa:9114	3.7135	0.893989	21.6603
ATP6V0D2	ATPase, H+ transporting, lysosomal 38kDa, V0 subunit d2	hsa:245972	1.47484	0.319817	0.496525
ATP6V0E1	ATPase, H+ transporting, lysosomal 9kDa, V0 subunit e1	hsa:8992	2.87484	0.416665	12.3848
ATP6V0E1P3	ATPase, H+ transporting, lysosomal 9kDa, V0 subunit e1 pseudogene 3		0	0	0.0637156
ATP6V0E1P4			0.990795	0.289695	0.27656
ATP6V0E2	ATPase, H+ transporting V0 subunit e2	hsa:155066	0.224052	0.101072	2.2139
ATP6V0E2-AS1			0.0298627	0.0449045	0.250067
ATP6V1A	ATPase, H+ transporting, lysosomal 70kDa, V1 subunit A	hsa:523	3.63495	1.07767	2.00139
ATP6V1B1	ATPase, H+ transporting, lysosomal 56/58kDa, V1 subunit B1	hsa:525	0.26784	0.225067	0.184706
ATP6V1B2	ATPase, H+ transporting, lysosomal 56/58kDa, V1 subunit B2	hsa:526	1.70612	0.226366	0.916037
ATP6V1C1	ATPase, H+ transporting, lysosomal 42kDa, V1 subunit C1	hsa:528	0.926555	0.12483	0.731037
ATP6V1C2	ATPase, H+ transporting, lysosomal 42kDa, V1 subunit C2	hsa:245973	0.0565732	0	0.0157912
ATP6V1D	ATPase, H+ transporting, lysosomal 34kDa, V1 subunit D	hsa:51382	0.405974	0.101744	1.30317
ATP6V1E1	ATPase, H+ transporting, lysosomal 31kDa, V1 subunit E1	hsa:529	4.16066	0.702772	3.26454
ATP6V1E1P1	ATPase, H+ transporting, lysosomal 31kDa, V1 subunit E1 pseudogene 1		0.0448598	0	0
ATP6V1E2	ATPase, H+ transporting, lysosomal 31kDa, V1 subunit E2	hsa:90423	0.24699	0.0696371	0.0387799
ATP6V1F	ATPase, H+ transporting, lysosomal 14kDa, V1 subunit F	hsa:9296	1.42091	0.562268	9.58144
ATP6V1G1	ATPase, H+ transporting, lysosomal 13kDa, V1 subunit G1	hsa:9550	0.587856	0.0712869	4.70032
ATP6V1G1P2	ATPase, H+ transporting, lysosomal 13kDa, V1 subunit G1 pseudogene 2		0	0.33096	0
ATP6V1G1P3	ATPase, H+ transporting, lysosomal 13kDa, V1 subunit G1 pseudogene 3		0	0	0.0920209
ATP6V1G1P7			0.943373	0.0444841	0.115605
ATP6V1G2-DDX39B	ATP6V1G2-DDX39B readthrough (non-protein coding)		4.79458	3.17946	7.5798
ATP6V1G3	ATPase, H+ transporting, lysosomal 13kDa, V1 subunit G3	hsa:127124	0.135175	0	0
ATP6V1H	ATPase, H+ transporting, lysosomal 50/57kDa, V1 subunit H	hsa:51606	0.447203	0.189129	0.877692
ATP7A	ATPase, Cu++ transporting, alpha polypeptide	hsa:538	0.410302	0.0802784	0.163402
ATP7B	ATPase, Cu++ transporting, beta polypeptide	hsa:540	0.300217	0.0655311	0.141918
ATP7BP1	ATPase, Cu++ transporting, beta polypeptide pseudogene 1		0.318224	0.0957027	0
ATP8	ATP synthase F0 subunit 8	hsa:4509	766.247	294.931	1083.46
ATP8A1	ATPase, aminophospholipid transporter (APLT), class I, type 8A, member 1	hsa:10396	0.57942	0.0390956	0.115079
ATP8A2	ATPase, aminophospholipid transporter, class I, type 8A, member 2	hsa:51761	0.329539	0.0504705	0.132866
ATP8A2P1	ATPase, aminophospholipid transporter, class I, type 8A, member 2 pseudogene 1		1.67759	0.434717	0.222473
ATP8A2P3			2.73148	0.770348	0.460351
ATP8B2	ATPase, class I, type 8B, member 2	hsa:57198	1.51258	0.748892	0.777324
ATP8B3	ATPase, aminophospholipid transporter, class I, type 8B, member 3	hsa:148229	0.0539638	0.0405727	0.331384
ATP8B4	ATPase, class I, type 8B, member 4	hsa:79895	0.113007	0.00809182	0.0585809
ATP8B5P	ATPase, class I, type 8B, member 5, pseudogene		0.439484	0.0322367	0.0448804
ATP9A	ATPase, class II, type 9A	hsa:10079	0.991449	0.278775	6.3752
ATP9B	ATPase, class II, type 9B	hsa:374868	1.30386	0.474341	1.93713
ATPAF1	ATP synthase mitochondrial F1 complex assembly factor 1	hsa:64756	0.250543	0.0627902	0.881167
ATPAF1-AS1	ATPAF1 antisense RNA 1 (non-protein coding)	hsa:374973	0.87887	0.581485	1.70742
ATPAF2	ATP synthase mitochondrial F1 complex assembly factor 2	hsa:91647	0.255892	0.118395	1.63183
ATPBD4	ATP binding domain 4	hsa:89978	0.992449	0.218802	0.168712
ATPBD4-AS1			0.0620505	0.0155509	0.0692805
ATPIF1	ATPase inhibitory factor 1	hsa:93974	0.745884	0.262499	2.83061
ATR	ataxia telangiectasia and Rad3 related	hsa:545	0.390616	0.150322	0.496072
ATRIP	ATR interacting protein	hsa:84126	0.314554	0.0662193	0.779676
ATRN	attractin	hsa:8455	1.01302	0.140651	1.69954
ATRNL1	attractin-like 1	hsa:26033	0.0909628	0.0105216	0.196287
ATRX	alpha thalassemia/mental retardation syndrome X-linked	hsa:546	1.58976	0.0718797	1.23975
ATXN1	ataxin 1	hsa:6310	0.574455	0.261302	2.38116
ATXN10	ataxin 10	hsa:25814	1.2018	0.186232	1.70545
ATXN1L	ataxin 1-like	hsa:342371	3.22297	1.14843	8.36525
ATXN2	ataxin 2	hsa:6311	4.51551	0.889046	6.80078
ATXN2L	ataxin 2-like	hsa:11273	2.19295	1.99107	17.7853
ATXN3	ataxin 3	hsa:4287	6.65206	1.98939	1.42331
ATXN7	ataxin 7	hsa:6314	3.13654	0.69602	1.89731
ATXN7L1	ataxin 7-like 1	hsa:222255	1.38764	0.262337	0.979939
ATXN7L2	ataxin 7-like 2	hsa:127002	0.268652	0.0480918	1.0177
ATXN7L3	ataxin 7-like 3	hsa:56970	0.473374	0.40675	2.37131
ATXN7L3B	ataxin 7-like 3B	hsa:552889	0.871184	0.286952	2.34836
ATXN8OS	ATXN8 opposite strand (non-protein coding)		0.352814	0.0156037	0.0173789
AUH	AU RNA binding protein/enoyl-CoA hydratase	hsa:549	0.59637	0.0433916	0.338298
AUP1	ancient ubiquitous protein 1	hsa:550	3.43039	2.52182	9.39968
AURKA	aurora kinase A	hsa:6790	1.82693	0.531873	1.68513
AURKAIP1	aurora kinase A interacting protein 1	hsa:54998	0.586304	0.69602	17.7781
AURKB	aurora kinase B	hsa:9212	0.211986	0.0885453	3.76725
AURKBPS1	aurora kinase B pseudogene 1		0.148659	0.0931413	0.124486
AURKC	aurora kinase C	hsa:6795	1.45999	0.538489	0.645889
AUTS2	autism susceptibility candidate 2	hsa:26053	0.799676	0.790912	10.7381
AVEN	apoptosis, caspase activation inhibitor	hsa:57099	0.618573	0.210033	0.233929
AVIL	advillin	hsa:10677	1.02002	0.122704	1.3581
AVL9	AVL9 homolog (S. cerevisiase)	hsa:23080	0.688111	0.253797	1.71778
AVP	arginine vasopressin	hsa:551	0	0	0
AVPI1	arginine vasopressin-induced 1	hsa:60370	1.11927	0.148504	0.955642
AVPR1A	arginine vasopressin receptor 1A	hsa:552	1.00769	0.306014	0.212338
AVPR1B	arginine vasopressin receptor 1B	hsa:553	0.172304	0.310912	0
AVPR2	arginine vasopressin receptor 2	hsa:554	0.0187997	0.0141346	0.125941
AWAT1	acyl-CoA wax alcohol acyltransferase 1	hsa:158833	0.39306	0.0985074	0.201144
AWAT2	acyl-CoA wax alcohol acyltransferase 2	hsa:158835	0.172596	0.0108139	0.0361325
AXDND1	axonemal dynein light chain domain containing 1	hsa:126859	0.395174	0.107212	0.0550891
AXIN1	axin 1	hsa:8312	0.275221	0.16166	2.21824
AXIN2	axin 2	hsa:8313	0.76482	0.27124	0.33231
AXL	AXL receptor tyrosine kinase	hsa:558	4.66804	1.42087	1.69459
AZFP	AML-associated zinc finger protein		0.551435	0.165839	0.0923531
AZGP1	alpha-2-glycoprotein 1, zinc-binding	hsa:563	0.410547	5.21107	118
AZGP1P1	alpha-2-glycoprotein 1, zinc-binding pseudogene 1		0.594953	0.311176	0.866446
AZGP1P2	alpha-2-glycoprotein 1, zinc-binding pseudogene 2		0.131114	0.167582	0.0439173
AZI1	5-azacytidine induced 1	hsa:22994	0.165321	0.209341	2.84161
AZI2	5-azacytidine induced 2	hsa:64343	0.754975	0.0540598	0.587049
AZIN1	antizyme inhibitor 1	hsa:51582	0.604245	0.0898038	1.05316
AZU1	azurocidin 1	hsa:566	0	0.0503698	0.0280502
B2M	beta-2-microglobulin	hsa:567	8.2332	1.0472	9.22708
B3GALNT1	beta-1,3-N-acetylgalactosaminyltransferase 1 (globoside blood group)	hsa:8706	0.195545	0.0801931	0.446584
B3GALNT2	beta-1,3-N-acetylgalactosaminyltransferase 2	hsa:148789	1.65315	0.456615	0.72265
B3GALT1	UDP-Gal:betaGlcNAc beta 1,3-galactosyltransferase, polypeptide 1	hsa:8708	0.112729	0.0211888	0.0235995
B3GALT4	UDP-Gal:betaGlcNAc beta 1,3-galactosyltransferase, polypeptide 4	hsa:8705	0	0.0408695	1.33523
B3GALT5	UDP-Gal:betaGlcNAc beta 1,3-galactosyltransferase, polypeptide 5	hsa:10317	0.210152	0.149687	0.0463103
B3GALT6	UDP-Gal:betaGal beta 1,3-galactosyltransferase polypeptide 6	hsa:126792	0.175006	0.148026	2.54627
B3GALTL	beta 1,3-galactosyltransferase-like	hsa:145173	0.0507347	0	0.145662
B3GAT1	beta-1,3-glucuronyltransferase 1 (glucuronosyltransferase P)	hsa:27087	0.104028	0.0456244	0.384743
B3GAT2	beta-1,3-glucuronyltransferase 2 (glucuronosyltransferase S)	hsa:135152	0.222178	0.0357953	0.0930248
B3GAT3	beta-1,3-glucuronyltransferase 3 (glucuronosyltransferase I)	hsa:26229	0.279246	0.412904	3.60889
B3GAT3P1	beta-1,3-glucuronyltransferase 3 pseudogene 1		0.19067	0.0398208	0.00887025
B3GNT1	UDP-GlcNAc:betaGal beta-1,3-N-acetylglucosaminyltransferase 1	hsa:11041	0.368956	0.0776717	1.52008
B3GNT2	UDP-GlcNAc:betaGal beta-1,3-N-acetylglucosaminyltransferase 2	hsa:10678	0.67789	0.100263	0.642104
B3GNT3	UDP-GlcNAc:betaGal beta-1,3-N-acetylglucosaminyltransferase 3	hsa:10331	0.269555	0.13511	8.24825
B3GNT4	UDP-GlcNAc:betaGal beta-1,3-N-acetylglucosaminyltransferase 4	hsa:79369	0.101561	0	0.663358
B3GNT6	UDP-GlcNAc:betaGal beta-1,3-N-acetylglucosaminyltransferase 6 (core 3 synthase)	hsa:192134	3.7087	1.1661	1.23175
B3GNT7	UDP-GlcNAc:betaGal beta-1,3-N-acetylglucosaminyltransferase 7	hsa:93010	0.442441	0.155236	1.856
B3GNT8	UDP-GlcNAc:betaGal beta-1,3-N-acetylglucosaminyltransferase 8	hsa:374907	0.0326035	0.0612824	0.136509
B3GNT9	UDP-GlcNAc:betaGal beta-1,3-N-acetylglucosaminyltransferase 9	hsa:84752	0.767973	0.195297	2.9412
B3GNTL1	UDP-GlcNAc:betaGal beta-1,3-N-acetylglucosaminyltransferase-like 1	hsa:146712	0.265072	0.0830392	1.49828
B4GALNT1	beta-1,4-N-acetyl-galactosaminyl transferase 1	hsa:2583	0.355227	0.0763078	0.195476
B4GALNT2	beta-1,4-N-acetyl-galactosaminyl transferase 2	hsa:124872	0.134357	0.0252541	0.140637
B4GALNT3	beta-1,4-N-acetyl-galactosaminyl transferase 3	hsa:283358	0.444292	0.547827	6.02713
B4GALNT4	beta-1,4-N-acetyl-galactosaminyl transferase 4	hsa:338707	0.026534	0.0332493	0.474012
B4GALT1	UDP-Gal:betaGlcNAc beta 1,4- galactosyltransferase, polypeptide 1	hsa:2683	7.90112	1.25264	60.6494
B4GALT2	UDP-Gal:betaGlcNAc beta 1,4- galactosyltransferase, polypeptide 2	hsa:8704	0.374246	0.31264	11.6882
B4GALT3	UDP-Gal:betaGlcNAc beta 1,4- galactosyltransferase, polypeptide 3	hsa:8703	0.265648	0.45652	2.60585
B4GALT4	UDP-Gal:betaGlcNAc beta 1,4- galactosyltransferase, polypeptide 4	hsa:8702	0.50829	0.0881902	0.512946
B4GALT5	UDP-Gal:betaGlcNAc beta 1,4- galactosyltransferase, polypeptide 5	hsa:9334	1.58843	0.346538	1.6196
B4GALT6	UDP-Gal:betaGlcNAc beta 1,4- galactosyltransferase, polypeptide 6	hsa:9331	0.120574	0.00954244	0.0956528
B4GALT7	xylosylprotein beta 1,4-galactosyltransferase, polypeptide 7 (galactosyltransferase I)	hsa:11285	0.31804	0.21255	2.14538
B9D1	B9 protein domain 1	hsa:27077	0.658395	0.321759	1.21293
B9D2	B9 protein domain 2	hsa:80776	0.177786	0.200502	1.19101
BAALC	brain and acute leukemia, cytoplasmic	hsa:79870	0.289518	0.056434	0.125709
BAAT	bile acid CoA: amino acid N-acyltransferase (glycine N-choloyltransferase)	hsa:570	0.948634	0.204723	0.139751
BAATP1	bile acid CoA: amino acid N-acyltransferase pseudogene 1		5.19766	1.72906	1.16934
BABAM1	BRISC and BRCA1 A complex member 1	hsa:29086	1.1675	0.585188	8.21949
BACE1	beta-site APP-cleaving enzyme 1	hsa:23621	1.73729	0.521467	1.27573
BACE2	beta-site APP-cleaving enzyme 2	hsa:25825	3.92212	1.33304	26.3512
BACH1	BTB and CNC homology 1, basic leucine zipper transcription factor 1	hsa:571	1.73841	0.215802	4.61207
BACH2	BTB and CNC homology 1, basic leucine zipper transcription factor 2	hsa:60468	0.637217	0.18155	0.452154
BAD	BCL2-associated agonist of cell death	hsa:572	0.188966	0.071037	2.05709
BAG1	BCL2-associated athanogene	hsa:573	1.08458	0.207566	1.07004
BAG2	BCL2-associated athanogene 2	hsa:9532	0.223206	0.0223757	0.274135
BAG3	BCL2-associated athanogene 3	hsa:9531	1.71106	0.446687	6.50739
BAG4	BCL2-associated athanogene 4	hsa:9530	0.499578	0.0308718	0.452725
BAG5	BCL2-associated athanogene 5	hsa:9529	2.07528	0.599326	1.7044
BAG6	BCL2-associated athanogene 6	hsa:7917	1.51219	1.04623	14.0707
BAGE2	B melanoma antigen family, member 2	hsa:85319	0.57351	0.145756	0.074405
BAHCC1	BAH domain and coiled-coil containing 1	hsa:57597	0.0991185	0.112912	0.719339
BAHD1	bromo adjacent homology domain containing 1	hsa:22893	0.148495	0.0811972	0.729132
BAI1	brain-specific angiogenesis inhibitor 1	hsa:575	0.0386843	0.0789443	0.115692
BAI2	brain-specific angiogenesis inhibitor 2	hsa:576	0.107191	0.0721084	0.283455
BAI3	brain-specific angiogenesis inhibitor 3	hsa:577	0.558205	0.0977909	0.0771493
BAIAP2	BAI1-associated protein 2	hsa:10458	0.555943	0.143897	2.84666
BAIAP2L1	BAI1-associated protein 2-like 1	hsa:55971	2.30065	1.7868	17.5677
BAIAP2L2	BAI1-associated protein 2-like 2	hsa:80115	0.0996954	0.10708	0.846764
BAIAP3	BAI1-associated protein 3	hsa:8938	0.210265	0.178486	1.38587
BAK1	BCL2-antagonist/killer 1	hsa:578	0.222888	0.178052	1.20735
BAK1P1	BCL2-antagonist/killer 1 pseudogene 1		0.11501	0.0432351	0.40329
BAK1P2	BCL2-antagonist/killer 1 pseudogene 2		0.115718	0.0870024	0.0242252
BAMBI	BMP and activin membrane-bound inhibitor homolog (Xenopus laevis)	hsa:25805	0.248082	0.0666144	0.445159
BANCR			0.271551	0.0340276	0
BANF1	barrier to autointegration factor 1	hsa:8815	1.04749	0.608111	7.77225
BANF1P2			0.205859	0.030955	0.206861
BANF1P5			0.0909212	0.0341795	0
BANF2	barrier to autointegration factor 2	hsa:140836	0.41395	0.124491	0
BANK1	B-cell scaffold protein with ankyrin repeats 1	hsa:55024	0.411205	0.0980277	0.0755864
BANP	BTG3 associated nuclear protein	hsa:54971	1.33542	0.258772	2.81296
BAP1	BRCA1 associated protein-1 (ubiquitin carboxy-terminal hydrolase)	hsa:8314	0.766934	0.416447	4.78812
BARD1	BRCA1 associated RING domain 1	hsa:580	0.210929	0.0440519	0.794832
BARHL1	BarH-like homeobox 1	hsa:56751	0.128157	0	0.0670734
BARHL2	BarH-like homeobox 2	hsa:343472	0.122525	0.0307067	0
BARX1	BARX homeobox 1	hsa:56033	0	0	0
BARX2	BARX homeobox 2	hsa:8538	0.691557	0.272972	0.839697
BASP1	brain abundant, membrane attached signal protein 1	hsa:10409	1.88703	0.421795	5.55198
BASP1P1	brain abundant, membrane attached signal protein 1 pseudogene 1		0.424299	0.468544	0.266477
BATF	basic leucine zipper transcription factor, ATF-like	hsa:10538	0.32465	0.122044	7.12267
BATF2	basic leucine zipper transcription factor, ATF-like 2	hsa:116071	0.171306	0.311257	0.788972
BATF3	basic leucine zipper transcription factor, ATF-like 3	hsa:55509	0.77853	0.140481	0.339005
BAX	BCL2-associated X protein	hsa:581	0.490301	0.198494	1.89495
BAZ1A	bromodomain adjacent to zinc finger domain, 1A	hsa:11177	1.4574	0.156535	7.56909
BAZ1B	bromodomain adjacent to zinc finger domain, 1B	hsa:9031	2.33805	0.326782	4.87372
BAZ2A	bromodomain adjacent to zinc finger domain, 2A	hsa:11176	1.53192	0.671011	2.77752
BAZ2B	bromodomain adjacent to zinc finger domain, 2B	hsa:29994	4.06577	0.256617	1.21863
BBC3	BCL2 binding component 3	hsa:27113	0.133623	0.0627902	0.167841
BBIP1	BBSome interacting protein 1	hsa:92482	6.19212	1.80238	0.991184
BBOX1	butyrobetaine (gamma), 2-oxoglutarate dioxygenase (gamma-butyrobetaine hydroxylase) 1	hsa:8424	0	0.024357	0.189897
BBS1	Bardet-Biedl syndrome 1	hsa:582	0.607364	0.258994	3.31729
BBS10	Bardet-Biedl syndrome 10	hsa:79738	0.375155	0.0320523	0.449806
BBS12	Bardet-Biedl syndrome 12	hsa:166379	1.00764	0.251352	0.343036
BBS2	Bardet-Biedl syndrome 2	hsa:583	0.792507	0.089785	0.490909
BBS4	Bardet-Biedl syndrome 4	hsa:585	0.782694	0.0827533	0.194577
BBS5	Bardet-Biedl syndrome 5	hsa:129880	4.59768	1.94134	2.92066
BBS7	Bardet-Biedl syndrome 7	hsa:55212	0.411228	0.0654039	0.377469
BBS9	Bardet-Biedl syndrome 9	hsa:27241	1.26181	0.142875	0.802017
BBX	bobby sox homolog (Drosophila)	hsa:56987	1.07107	0.136795	0.652553
BCAM	basal cell adhesion molecule (Lutheran blood group)	hsa:4059	1.3445	0.796639	5.01049
BCAN	brevican	hsa:63827	0.334548	0.317722	0.434964
BCAP29	B-cell receptor-associated protein 29	hsa:55973	0.725799	0.0648724	0.867036
BCAP31	B-cell receptor-associated protein 31	hsa:10134	0.520625	0.279594	4.84752
BCAR1	breast cancer anti-estrogen resistance 1	hsa:9564	0.142267	0.221058	2.70035
BCAR3	breast cancer anti-estrogen resistance 3	hsa:8412	1.50756	0.320791	14.4344
BCAR4	breast cancer anti-estrogen resistance 4 (non-protein coding)		0	0	0
BCAS1	breast carcinoma amplified sequence 1	hsa:8537	1.68425	0.451662	0.921436
BCAS2	breast carcinoma amplified sequence 2	hsa:10286	0.609116	0.035228	1.11822
BCAS2P1	breast carcinoma amplified sequence 2 pseudogene 1		9.02626	3.41348	4.83821
BCAS2P3	breast carcinoma amplified sequence 2 pseudogene 3		0.138233	0.069287	0
BCAS3	breast carcinoma amplified sequence 3	hsa:54828	7.98739	1.69494	1.45351
BCAS4	breast carcinoma amplified sequence 4	hsa:55653	1.06126	0.258282	1.19176
BCAT1	branched chain amino-acid transaminase 1, cytosolic	hsa:586	0.472893	0.0648628	0.16589
BCAT2	branched chain amino-acid transaminase 2, mitochondrial	hsa:587	0.20782	0.243054	5.27879
BCCIP	BRCA2 and CDKN1A interacting protein	hsa:56647	0.855785	0.149633	2.7415
BCDIN3D-AS1			7.43373	2.84113	2.02969
BCHE	butyrylcholinesterase	hsa:590	0.237205	0.0469323	0
BCKDHA	branched chain keto acid dehydrogenase E1, alpha polypeptide	hsa:593	0.585504	0.207158	5.20577
BCKDHB	branched chain keto acid dehydrogenase E1, beta polypeptide	hsa:594	2.47858	0.680644	0.549035
BCKDK	branched chain ketoacid dehydrogenase kinase	hsa:10295	0.895493	0.684313	7.5971
BCL10	B-cell CLL/lymphoma 10	hsa:8915	0.3296	0.103562	0.502573
BCL11A	B-cell CLL/lymphoma 11A (zinc finger protein)	hsa:53335	0.277863	0.116062	0.749745
BCL11B	B-cell CLL/lymphoma 11B (zinc finger protein)	hsa:64919	0.211064	0.035264	0.0687331
BCL2	B-cell CLL/lymphoma 2	hsa:596	0.404692	0.10614	0.311301
BCL2A1	BCL2-related protein A1	hsa:597	0.194377	0.073071	0
BCL2L1	BCL2-like 1	hsa:598	2.698	0.619319	16.4147
BCL2L10	BCL2-like 10 (apoptosis facilitator)	hsa:10017	0.0688828	0	0.0576816
BCL2L11	BCL2-like 11 (apoptosis facilitator)	hsa:10018	0.736913	0.431184	2.00358
BCL2L12	BCL2-like 12 (proline rich)	hsa:83596	0.329908	0.223237	2.21009
BCL2L13	BCL2-like 13 (apoptosis facilitator)	hsa:23786	0.317563	0.0341085	1.0333
BCL2L14	BCL2-like 14 (apoptosis facilitator)	hsa:79370	0.177614	0.0606994	0.0540842
BCL2L2-PABPN1	BCL2L2-PABPN1 readthrough		3.87247	1.31557	9.1458
BCL3	B-cell CLL/lymphoma 3	hsa:602	0.491677	0.517534	5.61318
BCL6	B-cell CLL/lymphoma 6	hsa:604	6.17499	1.97684	9.97597
BCL6B	B-cell CLL/lymphoma 6, member B	hsa:255877	0.606657	0.162898	0.44995
BCL7A	B-cell CLL/lymphoma 7A	hsa:605	0.476944	0.182441	2.41734
BCL7B	B-cell CLL/lymphoma 7B	hsa:9275	0.991868	0.298294	6.76091
BCL7C	B-cell CLL/lymphoma 7C	hsa:9274	0.142422	0.05354	2.89212
BCL9	B-cell CLL/lymphoma 9	hsa:607	0.759115	0.453665	3.82219
BCL9L	B-cell CLL/lymphoma 9-like	hsa:283149	0.690719	0.430291	12.1266
BCLAF1	BCL2-associated transcription factor 1	hsa:9774	4.93526	0.205557	6.7327
BCMO1	beta-carotene 15,15'-monooxygenase 1	hsa:53630	0.151048	0.0851742	0.021081
BCO2	beta-carotene oxygenase 2	hsa:83875	6.45853	2.85369	2.70099
BCOR	BCL6 corepressor	hsa:54880	1.2713	0.413234	2.60541
BCORL1	BCL6 corepressor-like 1	hsa:63035	0.647254	0.270712	1.66908
BCORP1	BCL6 corepressor pseudogene 1		0.0617875	0.0199093	0.0147829
BCR	breakpoint cluster region	hsa:613	2.03614	0.836131	6.55478
BCRP2	breakpoint cluster region pseudogene 2		4.35066	1.90384	1.46338
BCRP3	breakpoint cluster region pseudogene 3		4.0235	1.97561	2.69124
BCRP5	breakpoint cluster region pseudogene 5		0.264327	0.0784596	0.21965
BCRP7	breakpoint cluster region pseudogene 7		0.787467	0.27978	0.220261
BCRP8	breakpoint cluster region pseudogene 8		0	0.183749	0.204654
BCS1L	BCS1-like (S. cerevisiae)	hsa:617	0.566106	0.380024	4.08022
BCYRN1	brain cytoplasmic RNA 1 (non-protein coding)	hsa:618	9.97951	1.93319	29.3231
BCYRN1P1	brain cytoplasmic RNA 1, pseudogene 1		7.80538	1.96263	26.8479
BCYRN1P3	brain cytoplasmic RNA 1, pseudogene 3		12.6765	2.17058	1.31865
BDH1	3-hydroxybutyrate dehydrogenase, type 1	hsa:622	3.00832	1.2243	2.43719
BDH2	3-hydroxybutyrate dehydrogenase, type 2	hsa:56898	0.428949	0.0589948	0.210261
BDH2P1	3-hydroxybutyrate dehydrogenase, type 2 pseudogene 1		0.0579388	0.00396011	0
BDKRB1	bradykinin receptor B1	hsa:623	0.0469631	0.0706184	0.353937
BDKRB2	bradykinin receptor B2	hsa:624	0.203809	0.0291874	0.181334
BDNF-AS	BDNF antisense RNA 1 (non-protein coding)		1.21776	0.338708	0.197463
BDP1	B double prime 1, subunit of RNA polymerase III transcription initiation factor IIIB	hsa:55814	1.80952	0.207392	2.13894
BDP1P	B double prime 1 pseudogene		0.527984	0.123623	0.114945
BEAN1	brain expressed, associated with NEDD4, 1	hsa:146227	0.636448	0.179443	6.92841
BECN1	beclin 1, autophagy related	hsa:8678	0.555964	0.278668	0.907241
BECN1P1	beclin 1, autophagy related, pseudogene 1		0.400727	0.443068	0.177651
BEGAIN	brain-enriched guanylate kinase-associated homolog (rat)	hsa:57596	0.102745	0.0343328	0.0477986
BEND2	BEN domain containing 2	hsa:139105	1.17067	0.404133	0.1169
BEND3	BEN domain containing 3	hsa:57673	0.151372	0.0413849	0.783587
BEND4	BEN domain containing 4	hsa:389206	0.16224	0.0622879	0.0173436
BEND6	BEN domain containing 6	hsa:221336	0.124461	0.0340276	0.284242
BEND7	BEN domain containing 7	hsa:222389	0.625805	0.163239	0.0641684
BEST1	bestrophin 1	hsa:7439	1.17454	0.325796	0.496549
BEST2	bestrophin 2	hsa:54831	0.0799307	0.0721151	0.0401598
BEST3	bestrophin 3	hsa:144453	0.250831	0.0780362	0
BEST4	bestrophin 4	hsa:266675	0.0145752	0.0657499	0.0610253
BET1	blocked early in transport 1 homolog (S. cerevisiae)	hsa:10282	0.41917	0.00750364	0.735446
BET1L	blocked early in transport 1 homolog (S. cerevisiae)-like	hsa:51272	1.34352	0.792558	3.2886
BET3L	BET3 like (S. cerevisiae)	hsa:100128327	1.42729	0.30955	0.183876
BEX1	brain expressed, X-linked 1	hsa:55859	0.637925	0.0799373	0.608384
BEX2	brain expressed X-linked 2	hsa:84707	0.917505	0.0255491	1.09555
BEX4	brain expressed, X-linked 4	hsa:56271	0.331229	0.076626	0.341375
BEX5	brain expressed, X-linked 5	hsa:340542	0.447612	0.0841342	0.34359
BFAR	bifunctional apoptosis regulator	hsa:51283	1.34526	0.400045	4.0941
BFSP1	beaded filament structural protein 1, filensin	hsa:631	0.577524	0.133603	0.310007
BFSP2	beaded filament structural protein 2, phakinin	hsa:8419	0.0939407	0.0141259	0.0786648
BGN	biglycan	hsa:633	19.4622	20.7413	85.9775
BHLHA15	basic helix-loop-helix family, member a15	hsa:168620	0.129814	0.162667	0.0724697
BHLHA9	basic helix-loop-helix family, member a9	hsa:727857	0	0	0
BHLHB9	basic helix-loop-helix domain containing, class B, 9	hsa:80823	0.260583	0.034574	0.128358
BHLHE22	basic helix-loop-helix family, member e22	hsa:27319	0.539585	0.135229	0.0527149
BHLHE23	basic helix-loop-helix family, member e23	hsa:128408	0	0	0
BHLHE40	basic helix-loop-helix family, member e40	hsa:8553	15.0483	4.4121	22.303
BHLHE41	basic helix-loop-helix family, member e41	hsa:79365	0.921335	0.194444	8.3107
BHMT	betaine--homocysteine S-methyltransferase	hsa:635	0.195517	0.0551247	0.0460473
BHMT2	betaine--homocysteine S-methyltransferase 2	hsa:23743	9.1748	2.85979	1.63506
BICC1	bicaudal C homolog 1 (Drosophila)	hsa:80114	1.3182	0.294564	2.17761
BICD1	bicaudal D homolog 1 (Drosophila)	hsa:636	1.87854	0.894973	7.99772
BICD2	bicaudal D homolog 2 (Drosophila)	hsa:23299	0.419008	0.100237	1.15629
BID	BH3 interacting domain death agonist	hsa:637	0.332689	0.18488	3.69434
BIK	BCL2-interacting killer (apoptosis-inducing)	hsa:638	0.0641123	0.0241014	1.69114
BIN1	bridging integrator 1	hsa:274	0.447348	0.336338	2.63431
BIN2	bridging integrator 2	hsa:51411	0.746121	0.322039	0.601653
BIN2P1			0.391259	0.0235334	0.0393163
BIN2P2			0.0930679	0.0874663	0
BIN3	bridging integrator 3	hsa:55909	1.91857	0.616442	1.57912
BIRC2	baculoviral IAP repeat containing 2	hsa:329	1.07841	0.0302537	1.67131
BIRC3	baculoviral IAP repeat containing 3	hsa:330	0.791255	0.0797638	4.46784
BIRC5	baculoviral IAP repeat containing 5	hsa:332	0.486264	0.219358	4.79468
BIRC6	baculoviral IAP repeat containing 6	hsa:57448	1.23926	0.144806	1.2821
BIRC7	baculoviral IAP repeat containing 7	hsa:79444	0	0.0905704	0.0605248
BIRC8	baculoviral IAP repeat containing 8	hsa:112401	0	0	0.0759104
BIVM	basic, immunoglobulin-like variable motif containing	hsa:54841	2.49619	0.636331	1.67296
BK250D10			0.101426	0.0915085	0.152879
BLCAP	bladder cancer associated protein	hsa:10904	1.70948	0.432116	3.18384
BLK	B lymphoid tyrosine kinase	hsa:640	0.106157	0.133023	0.0888943
BLM	Bloom syndrome, RecQ helicase-like	hsa:641	0.114696	0.0202903	0.17514
BLMH	bleomycin hydrolase	hsa:642	0.481664	0.0181069	0.302505
BLNK	B-cell linker	hsa:29760	0.988712	0.705565	4.15371
BLOC1S1-RDH5	BLOC1S1-RDH5 readthrough		0.456986	0.240509	2.56392
BLOC1S2	biogenesis of lysosomal organelles complex-1, subunit 2	hsa:282991	5.98156	1.90687	1.25542
BLOC1S3	biogenesis of lysosomal organelles complex-1, subunit 3	hsa:388552	1.50496	0.743536	0.418164
BLVRA	biliverdin reductase A	hsa:644	0.734771	0.0849904	3.14744
BLVRB	biliverdin reductase B (flavin reductase (NADPH))	hsa:645	0.713774	0.32199	26.837
BLZF1	basic leucine zipper nuclear factor 1	hsa:8548	0.342661	0.0792706	1.50092
BLZF2P	basic leucine zipper nuclear factor 2 pseudogene		9.79404	3.17867	1.58667
BMF	Bcl2 modifying factor	hsa:90427	0.827777	0.671369	1.27718
BMP1	bone morphogenetic protein 1	hsa:649	1.74911	0.528429	4.4208
BMP10	bone morphogenetic protein 10	hsa:27302	0.154291	0.0580016	0
BMP15	bone morphogenetic protein 15	hsa:9210	0.145243	0.0364004	0
BMP2	bone morphogenetic protein 2	hsa:650	3.43318	0.0583331	0.170545
BMP2K	BMP2 inducible kinase	hsa:55589	2.47623	0.371143	1.62659
BMP3	bone morphogenetic protein 3	hsa:651	0.920109	0.249354	0.25207
BMP4	bone morphogenetic protein 4	hsa:652	1.65175	0.768775	9.6294
BMP5	bone morphogenetic protein 5	hsa:653	0.689193	0.105749	0.070668
BMP6	bone morphogenetic protein 6	hsa:654	0.118066	0.0443839	0.477857
BMP7	bone morphogenetic protein 7	hsa:655	6.51258	1.93732	0.935546
BMP8A	bone morphogenetic protein 8a	hsa:353500	0.0651607	0.0469498	0.500178
BMP8B	bone morphogenetic protein 8b	hsa:656	0.905501	0.28206	3.26129
BMPER	BMP binding endothelial regulator	hsa:168667	0.777249	0.105005	0.238987
BMPR1A	bone morphogenetic protein receptor, type IA	hsa:657	1.0293	0.0889273	0.325432
BMPR1APS2	bone morphogenetic protein receptor, type IA pseudogene 2		0.109445	0	0.0119541
BMPR1B	bone morphogenetic protein receptor, type IB	hsa:658	0.203297	0.0165242	0.312871
BMPR2	bone morphogenetic protein receptor, type II (serine/threonine kinase)	hsa:659	3.32535	0.345069	4.12022
BMS1	BMS1 homolog, ribosome assembly protein (yeast)	hsa:9790	0.816122	0.308893	2.79177
BMS1P1	BMS1 pseudogene 1		4.59506	1.10964	4.36121
BMS1P2	BMS1 pseudogene 2		1.76382	0.38924	3.62237
BMS1P4	BMS1 pseudogene 4		2.85233	0.521482	1.25516
BMS1P5	BMS1 pseudogene 5		4.6922	1.08046	3.65646
BMS1P6	BMS1 pseudogene 6		1.88051	0.403888	3.62264
BMS1P7	BMS1 pseudogene 7		1.36713	0.373516	1.44971
BMX	BMX non-receptor tyrosine kinase	hsa:660	0.189234	0.0177845	0.00990391
BNC1	basonuclin 1	hsa:646	0.158974	0.0398415	0
BNC2	basonuclin 2	hsa:54796	1.28452	0.245217	0.374049
BNIP1	BCL2/adenovirus E1B 19kDa interacting protein 1	hsa:662	0.423197	0.218749	0.642314
BNIP2	BCL2/adenovirus E1B 19kDa interacting protein 2	hsa:663	0.752212	0.0912178	1.07691
BNIP3	BCL2/adenovirus E1B 19kDa interacting protein 3	hsa:664	0.248937	0.0598922	0.416913
BNIP3L	BCL2/adenovirus E1B 19kDa interacting protein 3-like	hsa:665	1.36164	0.177187	1.13291
BNIP3P1	BCL2/adenovirus E1B 19kDa interacting protein 3 pseudogene 1		0.0299114	0.0299852	0.0667932
BNIP3P2	BCL2/adenovirus E1B 19kDa interacting protein 3 pseudogene 2		0.028712	0.0647612	0
BNIP3P3	BCL2/adenovirus E1B 19kDa interacting protein 3 pseudogene 3		0.0866244	0.086838	0.0161196
BNIP3P4	BCL2/adenovirus E1B 19kDa interacting protein 3 pseudogene 4		0.989013	0.206553	0.2914
BNIP3P6	BCL2/adenovirus E1B 19kDa interacting protein 3 pseudogene 6		0.028712	0.0215871	0
BNIPL	BCL2/adenovirus E1B 19kD interacting protein like	hsa:149428	6.7084	2.22066	1.88311
BOC	Boc homolog (mouse)	hsa:91653	0.79924	0.252167	1.50587
BOD1	biorientation of chromosomes in cell division 1	hsa:91272	0.616045	0.178144	1.09787
BOD1L1			3.80203	0.376928	2.77124
BOD1L2			0.136912	0.0343123	0
BOK	BCL2-related ovarian killer	hsa:666	0.0577059	0.0694179	1.59463
BOK-AS1	BOK antisense RNA 1 (non-protein coding)		0.0368956	0	0
BOLA1	bolA homolog 1 (E. coli)	hsa:51027	0.106941	0.21441	2.44773
BOLA2	bolA homolog 2 (E. coli)	hsa:552900	0.33206	0.18157	4.09511
BOLA2B	bolA homolog 2B (E. coli)	hsa:654483	0.33206	0.18157	4.09511
BOLA3	bolA homolog 3 (E. coli)	hsa:388962	0.165431	0.248758	2.07794
BOLA3-AS1	BOLA3 antisense RNA 1 (non-protein coding)		1.7134	0.495187	0.293061
BOLL	bol, boule-like (Drosophila)	hsa:66037	0.0330265	0	0.0368747
BOP1	block of proliferation 1	hsa:23246	0.122301	0.101631	0.760016
BORA	bora, aurora kinase A activator	hsa:79866	0.0550839	0	0.147605
BPESC1	blepharophimosis, epicanthus inversus and ptosis, candidate 1 (non-protein coding)		0.147624	0.104462	0.0436301
BPGM	2,3-bisphosphoglycerate mutase	hsa:669	0.136917	0.154411	0.358289
BPHL	biphenyl hydrolase-like (serine hydrolase)	hsa:670	0.963718	0.341265	3.50345
BPI	bactericidal/permeability-increasing protein	hsa:671	0.149022	0.0622457	0.0554619
BPIFA1	BPI fold containing family A, member 1	hsa:51297	0.453425	0.12784	0.142385
BPIFA2	BPI fold containing family A, member 2	hsa:140683	0.174237	0	0.0729519
BPIFA3	BPI fold containing family A, member 3	hsa:128861	0.274671	0.0458914	0
BPIFA4P	BPI fold containing family A, member 4, pseudogene		0.126972	0.095464	0
BPIFB1	BPI fold containing family B, member 1	hsa:92747	0.406855	0.0797984	1.43685
BPIFB2	BPI fold containing family B, member 2	hsa:80341	0.0805206	0.133187	5.13794
BPIFB3	BPI fold containing family B, member 3	hsa:359710	0.147075	0.142172	0.0703764
BPIFB4	BPI fold containing family B, member 4	hsa:149954	0.196731	0.264129	0
BPIFB5P	BPI fold containing family B, member 5, pseudogene		2.74629	0.885663	0.425221
BPIFB6	BPI fold containing family B, member 6	hsa:128859	0.0672897	0.0843195	0.244173
BPIFB9P	BPI fold containing family B, member 9, pseudogene		6.84097	2.4105	1.21413
BPIFC	BPI fold containing family C	hsa:254240	0.154291	0.0464013	0.0516804
BPNT1	3'(2'), 5'-bisphosphate nucleotidase 1	hsa:10380	3.57021	1.06739	0.930342
BPTF	bromodomain PHD finger transcription factor	hsa:2186	4.79068	0.610309	3.9179
BPY2	basic charge, Y-linked, 2	hsa:9083	0	0	0
BPY2B	basic charge, Y-linked, 2B	hsa:442867	0	0	0
BPY2C	basic charge, Y-linked, 2C	hsa:442868	0	0	0
BPY2DP			0	0	0
BRAF	v-raf murine sarcoma viral oncogene homolog B1	hsa:673	0.839671	0.226023	0.894105
BRAFP1	v-raf murine sarcoma viral oncogene homolog B1 pseudogene 1		0.127378	0.0159615	0
BRAP	BRCA1 associated protein	hsa:8315	1.1458	0.108396	2.02697
BRAT1	BRCA1-associated ATM activator 1	hsa:221927	0.0608354	0.274435	1.45187
BRCA1	breast cancer 1, early onset	hsa:672	2.16095	0.597122	0.863283
BRCA1P1	BRCA1 pseudogene 1		4.0206	1.34035	1.06534
BRCA2	breast cancer 2, early onset	hsa:675	0.246843	0.0121036	0.384199
BRCC3	BRCA1/BRCA2-containing complex, subunit 3	hsa:79184	1.12644	0.219571	2.30577
BRD1	bromodomain containing 1	hsa:23774	11.8409	4.34218	12.2901
BRD2	bromodomain containing 2	hsa:6046	3.73286	1.14984	9.16324
BRD3	bromodomain containing 3	hsa:8019	0.642977	0.231555	2.88214
BRD4	bromodomain containing 4	hsa:23476	2.07464	0.804212	10.8076
BRD7	bromodomain containing 7	hsa:29117	0.979067	0.119369	1.47907
BRD7P1	bromodomain containing 7 pseudogene 1		0.09796	0.0631296	0
BRD7P2	bromodomain containing 7 pseudogene 2		0.137487	0.0103369	0.178451
BRD7P5	bromodomain containing 7 pseudogene 5		0.134136	0.0504251	0
BRD7P6	bromodomain containing 7 pseudogene 6		3.67226	1.18659	0.56622
BRD8	bromodomain containing 8	hsa:10902	1.22438	0.592994	0.956094
BRD9	bromodomain containing 9	hsa:65980	0.527302	0.396452	3.98826
BRDT	bromodomain, testis-specific	hsa:676	1.19445	0.477516	0.12947
BRE	brain and reproductive organ-expressed (TNFRSF1A modulator)	hsa:9577	6.55059	2.22167	3.80444
BREA2	breast cancer estrogen-induced apoptosis 2		5.53113	1.74213	1.02123
BRF1	BRF1 homolog, subunit of RNA polymerase III transcription initiation factor IIIB (S. cerevisiae)	hsa:2972	0.559971	0.414331	7.35375
BRF2	BRF2, subunit of RNA polymerase III transcription initiation factor, BRF1-like	hsa:55290	0.213847	0.0689059	0.345354
BRI3	brain protein I3	hsa:25798	2.77524	0.837912	13.102
BRI3BP	BRI3 binding protein	hsa:140707	0.168118	0	4.46475
BRI3P2	brain protein I3 pseudogene 2		0.161638	0.182291	0.135353
BRIP1	BRCA1 interacting protein C-terminal helicase 1	hsa:83990	9.63554	3.38225	2.58215
BRIX1	BRX1, biogenesis of ribosomes, homolog (S. cerevisiae)	hsa:55299	0.11999	0.0721717	1.34641
BRK1	BRICK1, SCAR/WAVE actin-nucleating complex subunit	hsa:55845	2.49384	0.624997	3.00195
BRK1P2			0	0	0
BRMS1	breast cancer metastasis suppressor 1	hsa:25855	0.510222	0.463529	4.25473
BRMS1L	breast cancer metastasis-suppressor 1-like	hsa:84312	0.165516	0.0177776	0.415803
BROX	BRO1 domain and CAAX motif containing	hsa:148362	0.507949	0.0545574	1.62545
BRP44	brain protein 44	hsa:25874	1.64445	0.439715	2.39685
BRP44L	brain protein 44-like	hsa:51660	1.0162	0.143256	1.88805
BRPF1	bromodomain and PHD finger containing, 1	hsa:7862	0.639679	0.213752	2.20216
BRPF3	bromodomain and PHD finger containing, 3	hsa:27154	1.66874	0.846595	8.00201
BRS3	bombesin-like receptor 3	hsa:680	0.194583	0.0325105	0
BRSK1	BR serine/threonine kinase 1	hsa:84446	0.0786346	0.088682	0.222236
BRSK2	BR serine/threonine kinase 2	hsa:9024	0.0401703	0.045303	0.229861
BRWD1	bromodomain and WD repeat domain containing 1	hsa:54014	0.618301	0.0565034	1.06126
BRWD1-AS1			0.486317	0.0332397	0.296171
BRWD3	bromodomain and WD repeat domain containing 3	hsa:254065	0.976687	0.153507	0.36394
BSDC1	BSD domain containing 1	hsa:55108	0.451003	0.24093	1.89826
BSG	basigin (Ok blood group)	hsa:682	5.6138	2.15945	87.9121
BSN	bassoon (presynaptic cytomatrix protein)	hsa:8927	0.156969	0.0863537	0.52898
BSN-AS2	BSN antisense RNA 2 (non-protein coding)		3.38005	0.939747	0.391475
BSND	Bartter syndrome, infantile, with sensorineural deafness (Barttin)	hsa:7809	0.111495	0.0502963	0.112037
BSPH1	binder of sperm protein homolog 1	hsa:100131137	0.420406	0	0
BSPRY	B-box and SPRY domain containing	hsa:54836	0.546457	0.166298	3.27944
BST1	bone marrow stromal cell antigen 1	hsa:683	0.247699	0.0310387	0.120995
BST2	bone marrow stromal cell antigen 2	hsa:684	0.292807	0.244608	6.34778
BSX	brain-specific homeobox	hsa:390259	0.0870357	0.130875	0
BTAF1	BTAF1 RNA polymerase II, B-TFIID transcription factor-associated, 170kDa (Mot1 homolog, S. cerevisiae)	hsa:9044	0.798453	0.0848274	0.505095
BTBD1	BTB (POZ) domain containing 1	hsa:53339	0.389284	0.097561	0.520019
BTBD10	BTB (POZ) domain containing 10	hsa:84280	0.43851	0.0549489	0.193802
BTBD11	BTB (POZ) domain containing 11	hsa:121551	0.137897	0.0358885	0.306449
BTBD16	BTB (POZ) domain containing 16	hsa:118663	0.330623	0.0372868	0
BTBD17	BTB (POZ) domain containing 17	hsa:388419	0.0182059	0.0136881	0
BTBD19	BTB (POZ) domain containing 19	hsa:149478	0.310937	0.175333	1.88772
BTBD2	BTB (POZ) domain containing 2	hsa:55643	0.711811	0.201787	4.31901
BTBD3	BTB (POZ) domain containing 3	hsa:22903	2.44878	0.301822	0.717142
BTBD7	BTB (POZ) domain containing 7	hsa:55727	0.875117	0.206631	2.03794
BTBD8	BTB (POZ) domain containing 8	hsa:284697	5.31282	1.13013	0.815498
BTBD9	BTB (POZ) domain containing 9	hsa:114781	0.976328	0.16683	1.89241
BTC	betacellulin	hsa:685	0.323275	0.0347221	0.0773448
BTD	biotinidase	hsa:686	0.739698	0.066737	0.086718
BTF3	basic transcription factor 3	hsa:689	2.03011	0.51491	6.4586
BTF3L4	basic transcription factor 3-like 4	hsa:91408	1.11601	0.143052	3.4847
BTF3L4P3	basic transcription factor 3-like 4 pseudogene 3		0.199988	0.0243829	0.171994
BTF3P11	basic transcription factor 3 pseudogene 11		0	0	0.0799432
BTF3P13	basic transcription factor 3 pseudogene 13		0.0700677	0.0263402	0
BTF3P14	basic transcription factor 3 pseudogene 14		1.58878	0.677208	0.219991
BTF3P15	basic transcription factor 3 pseudogene 15		0	0	0
BTF3P2	basic transcription factor 3, pseudogene 2		0.0718812	0.0540439	0.0601925
BTF3P4	basic transcription factor 3 pseudogene 4		0	0.106831	0
BTF3P5	basic transcription factor 3 pseudogene 5		0.0370747	0.111498	0.103486
BTF3P7	basic transcription factor 3 pseudogene 7		0	0.0271497	0
BTF3P9	basic transcription factor 3 pseudogene 9		0.310577	0.0849118	0.0472862
BTG1	B-cell translocation gene 1, anti-proliferative	hsa:694	1.5797	0.127604	0.836328
BTG1P1	B-cell translocation gene 1 pseudogene 1		0.361533	0.203864	0
BTG2	BTG family, member 2	hsa:7832	5.30561	0.711418	1.73564
BTG3	BTG family, member 3	hsa:10950	1.41504	0.317008	1.18761
BTG4	B-cell translocation gene 4	hsa:54766	0.150639	0.0226515	0
BTK	Bruton agammaglobulinemia tyrosine kinase	hsa:695	0.292508	0.237516	0.0489885
BTLA	B and T lymphocyte associated	hsa:151888	0.133031	0.0285769	0.015914
BTN1A1	butyrophilin, subfamily 1, member A1	hsa:696	0.192809	0.112749	0.00896978
BTN2A1	butyrophilin, subfamily 2, member A1	hsa:11120	2.70178	1.0555	2.7652
BTN2A2	butyrophilin, subfamily 2, member A2	hsa:10385	1.43361	0.571008	0.600244
BTN2A3P	butyrophilin, subfamily 2, member A3, pseudogene		0.627477	0.138755	0.18545
BTN3A1	butyrophilin, subfamily 3, member A1	hsa:11119	2.37338	0.748571	1.58683
BTN3A2	butyrophilin, subfamily 3, member A2	hsa:11118	4.43457	1.53054	2.16649
BTN3A3	butyrophilin, subfamily 3, member A3	hsa:10384	1.14185	0.563034	1.33477
BTNL10			0.170287	0.204849	0.513347
BTNL2	butyrophilin-like 2 (MHC class II associated)	hsa:56244	0.357304	0.184689	0.0935008
BTNL3	butyrophilin-like 3	hsa:10917	0.469511	0.108254	0
BTNL8	butyrophilin-like 8	hsa:79908	0.390606	0.170024	0
BTNL9	butyrophilin-like 9	hsa:153579	3.18588	0.164062	0.146182
BTRC	beta-transducin repeat containing	hsa:8945	0.619515	0.0857039	0.240711
BUB1	budding uninhibited by benzimidazoles 1 homolog (yeast)	hsa:699	0.270427	0.0590285	1.37332
BUB1B	budding uninhibited by benzimidazoles 1 homolog beta (yeast)	hsa:701	0.285738	0.104347	0.663131
BUB3	budding uninhibited by benzimidazoles 3 homolog (yeast)	hsa:9184	0.983686	0.224368	5.35885
BUD13	BUD13 homolog (S. cerevisiae)	hsa:84811	0.263119	0.104119	0.869735
BUD31	BUD31 homolog (S. cerevisiae)	hsa:8896	0.527221	0.0660651	1.74143
BVES	blood vessel epicardial substance	hsa:11149	4.71075	1.67713	1.01325
BVES-AS1			0.14878	0.0497157	0
BYSL	bystin-like	hsa:705	0.890388	0.219299	2.42963
BZRAP1	benzodiazapine receptor (peripheral) associated protein 1	hsa:9256	0.115087	0.107414	0.189421
BZRAP1-AS1			1.88755	0.55532	1.95858
BZW1	basic leucine zipper and W2 domains 1	hsa:9689	0.609546	0.023763	1.26283
BZW1P1	basic leucine zipper and W2 domains 1 pseudogene 1		0.112616	0	0
BZW1P2	basic leucine zipper and W2 domains 1 pseudogene 2		0.264099	0.00461774	0.565742
BZW2	basic leucine zipper and W2 domains 2	hsa:28969	0.937708	0.309217	2.14904
C10orf107	chromosome 10 open reading frame 107	hsa:219621	0.122003	0	0
C10orf11	chromosome 10 open reading frame 11	hsa:83938	0.784195	0.153808	0.0856534
C10orf111	chromosome 10 open reading frame 111	hsa:221060	2.68604	0.864339	0.34328
C10orf114	chromosome 10 open reading frame 114	hsa:399726	0	0	0.463019
C10orf118	chromosome 10 open reading frame 118	hsa:55088	2.46508	0.157345	1.79729
C10orf12	chromosome 10 open reading frame 12	hsa:26148	0.725929	0.12634	0.534713
C10orf120	chromosome 10 open reading frame 120	hsa:399814	0.0574239	0	0
C10orf122	chromosome 10 open reading frame 122	hsa:387718	0.563278	0.174382	0.110984
C10orf126	chromosome 10 open reading frame 126		0.639706	0.0748164	0.202369
C10orf128	chromosome 10 open reading frame 128	hsa:170371	0.318224	0.0598142	0.666193
C10orf129	chromosome 10 open reading frame 129	hsa:142827	0.552852	0.0536337	0.119471
C10orf137	chromosome 10 open reading frame 137	hsa:26098	0.467016	0.145466	0.731867
C10orf2	chromosome 10 open reading frame 2	hsa:56652	0.93741	0.264297	0.378471
C10orf25	chromosome 10 open reading frame 25	hsa:220979	0.646752	0.064358	0.191147
C10orf32-AS3MT	C10orf32-AS3MT readthrough		20.4852	6.8999	4.6537
C10orf35	chromosome 10 open reading frame 35	hsa:219738	0.397485	0.064039	0.332849
C10orf40	chromosome 10 open reading frame 40		0.151485	0.0253098	0
C10orf47	chromosome 10 open reading frame 47	hsa:254427	0.614107	0.179173	0.729154
C10orf53	chromosome 10 open reading frame 53	hsa:282966	0.295521	0.0277735	0
C10orf55	chromosome 10 open reading frame 55	hsa:414236	0.279602	0.539256	1.49643
C10orf57	family with sequence similarity 213, member A	hsa:80195	0.585295	0.155629	0.992192
C10orf67	chromosome 10 open reading frame 67	hsa:256815	0.0415216	0.015609	0.260773
C10orf68	chromosome 10 open reading frame 68	hsa:79741	0.30336	0.0675797	0.0564512
C10orf71	chromosome 10 open reading frame 71	hsa:118461	0.400481	0.239337	0.0859893
C10orf76	chromosome 10 open reading frame 76	hsa:79591	1.21672	0.291239	0.311897
C10orf82	chromosome 10 open reading frame 82	hsa:143379	0.0307339	0.0231073	0
C10orf85	chromosome 10 open reading frame 85		0.266869	0.0211206	0
C10orf88	chromosome 10 open reading frame 88	hsa:80007	0.0791695	0.0520831	0.198887
C10orf90	chromosome 10 open reading frame 90	hsa:118611	0.0594541	0.0596008	0.0746793
C10orf91	chromosome 10 open reading frame 91	hsa:170393	0	0	0.138655
C10orf99	chromosome 10 open reading frame 99	hsa:387695	0.221373	0.11096	0.0308959
C11orf1	chromosome 11 open reading frame 1	hsa:64776	0.217324	0.0700264	0.337971
C11orf10	chromosome 11 open reading frame 10	hsa:746	0.966287	0.0558848	2.05401
C11orf16	chromosome 11 open reading frame 16	hsa:56673	0.0793494	0.107386	0.0664463
C11orf20	chromosome 11 open reading frame 20	hsa:25858	0.0410612	0	0.309457
C11orf21	chromosome 11 open reading frame 21	hsa:29125	0.324133	0.0913872	0.135713
C11orf24	chromosome 11 open reading frame 24	hsa:53838	2.32537	1.54071	18.2188
C11orf30	chromosome 11 open reading frame 30	hsa:56946	1.6741	0.245899	1.93569
C11orf34	chromosome 11 open reading frame 34	hsa:349633	0.455963	0.0298101	0.0830039
C11orf35	chromosome 11 open reading frame 35	hsa:256329	0.611573	0.20801	0.292642
C11orf40	chromosome 11 open reading frame 40	hsa:143501	0.140135	0.0702405	0
C11orf41	chromosome 11 open reading frame 41	hsa:25758	0.404804	0.162057	0.367593
C11orf42	chromosome 11 open reading frame 42	hsa:160298	0.133637	0.0401901	0.402863
C11orf44	chromosome 11 open reading frame 44		0.314544	0.0842292	0.0577305
C11orf48	chromosome 11 open reading frame 48	hsa:79081	0.856312	0.226206	5.2714
C11orf49	chromosome 11 open reading frame 49	hsa:79096	1.15566	0.358885	2.25103
C11orf53	chromosome 11 open reading frame 53	hsa:341032	0.116158	0.0436666	0
C11orf54	chromosome 11 open reading frame 54	hsa:28970	0.472942	0.0384412	0.460258
[truncated: 28,627 more rows]
